# Supplementary material for: Adaptation Strategies of Halophytic Barley Hordeum marinum ssp. marinum to High Salinity and Osmotic Stress
Source: Int J Mol Sci. 2020 Nov 27;21(23):9019. doi: 10.3390/ijms21239019 (PMC7730945; doi:10.3390/ijms21239019)
Supplement: Supplementary file 1 [file ijms-21-09019-s001.zip]

Archive with 5 entries (5 files):
- Supplementary Figure S1.pptx
- Supplementary Figure S2.pptx
- Supplementary Table S1.xlsx
- Supplementary Table S2.xlsx
- Supplementary Table S3.docx
