# Supplementary material for: Adaptation Strategies of Halophytic Barley Hordeum marinum ssp. marinum to High Salinity and Osmotic Stress
Source: Int J Mol Sci. 2020 Nov 27;21(23):9019. doi: 10.3390/ijms21239019 (PMC7730945; doi:10.3390/ijms21239019)
Supplement: Supplementary file 1 [file ijms-21-09019-s001.zip › Supplementary Table S1.xlsx]

## Sheet: Table S1
	Table S1. The metabolomic changes in roots and shoots of Hordeum marinum L. caused by osmotic and salinity stress							Notes: 1 – “+” – full match; “+/-” – partial match; “-” – no match; “NA” – not applicable due to manual annotation 2 – Adjusted P-value calculated using Benjamini-Hochberg correction 3 – ChemSpider search by mass or formula was performed in KEGG, NIST and ChEBI public databases
						Annotation source 1					RSD QC Areas [%]		Log2 Fold Change:		Adj. P-value 2
Data source	Organ type	Name	Formula	Molecular Weight	RT [min]	Predict. Composition	mz Cloud	Chem Spider 3	Meta bolika	Inhouse Mass Library	Raw Areas	Norm. Areas	(Osmotic) / (Ctrl)	(Salinity) / (Ctrll)	(Osmotic) / (Ctrll)	(Salinity) / Ctrll)
CD	Root	1-(sn-glycero-3-phospho)-1D-myo-inositol	C9 H19 O11 P	334.067	2.64	+	-	+	-	-	2	2	0.44	1.02	0.158252	0.00542804
CD	Root	1-deoxy-D-altro-heptulose 7-phosphate	C7 H15 O9 P	274.045	2.63	+	-	+	-	-	5	4	-1.33	0.65	0.000983973	0.0869982
CD	Root	1-Methyluric acid	C6 H6 N4 O3	182.044	19.93	+	-	+	+/-	-	4	1	-1.47	-0.41	0.017642	0.405353
CD	Root	1-O-acetyl-alpha-maltose	C14 H24 O12	384.127	2.75	+	-	+	-	-	6	2	-2.83	-1.48	3.3927e-05	0.0606699
CD	Root	1-Salicylate glucuronide	C13 H14 O9	314.064	19.16	+	-	+	-	-	4	2	-0.92	1	0.792026	0.999999
CD	Root	2-(Benzoyloxy)-3-hydroxysuccinic acid	C11 H10 O7	254.043	20.06	+	-	+	-	-	6	4	0.03	0.3	0.99999	0.0642148
CD	Root	2,6-Pyridinecarboxylic acid	C7 H5 N O4	167.022	15	+	+	+	+/-	-	9	5	-0.85	-0.43	1.04074e-05	0.00729165
CD	Root	2-C-Methylerythritol 4-P	C5 H13 O7 P	216.04	7.78	+	-	+/-	+/-	+	5	5	2.19	-0.18	1.64427e-06	0.999999
CD	Root	2-C-methylerythritol 4-phosphate	C5 H13 O7 P	216.04	7.42	+	-	+	+	-	7	3	-0.9	-0.76	0.277045	0.650955
CD	Root	2-Isopropylmalate	C7 H12 O5	176.068	13.04	+	+/-	+/-	+/-	+	10	2	5.85	1.06	7.29829e-13	0.00554698
CD	Root	2-methylcitric acid	C7 H10 O7	206.043	14.56	+	-	+	-	-	20	12	2.08	1.37	0.293156	0.410484
CD	Root	2-Oxobutanoate	C4 H6 O3	102.032	4.84	+	-	+/-	+/-	+	4	4	-0.46	0.2	0.0039855	0.131216
CD	Root	2-Oxoglutarate	C5 H6 O5	146.022	13.78	+	-	+	+	+	7	7	-0.89	-1.02	2.10272e-06	4.1305e-08
CD	Root	2-oxosuccinamic acid	C4 H5 N O4	131.022	16.22	+	-	+	+/-	-	5	5	0.93	1.31	0.00134962	8.59901e-07
CD	Root	2-P-glycerate	C3 H7 O7 P	185.993	16.83	+	+/-	+/-	+/-	+	5	2	-0.77	-0.77	0.000926084	0.00253459
CD	Root	3,5,6-Trihydroxy-1,2,4-cyclohexantriyltris[dihydrogen-(phosphat)]	C6 H15 O15 P3	419.963	18.47	+	-	+	+	-	5	5	3.74	3.57	2.70423e-05	9.77418e-05
CD	Root	3-Methoxy-4-hydroxyhippuric acid	C10 H11 N O5	225.064	13.87	+	-	+	+/-	-	7	5	2.49	4.87	2.90489e-08	2.69631e-12
CD	Root	3-Methoxy-4-hydroxyphenylglycol glucuronide	C15 H20 O10	360.106	4.22	+	-	+	-	-	5	5	-0.78	0.62	0.260437	0.999999
CD	Root	6-P-gluconate	C6 H13 O10 P	276.025	16.51	+	-	+/-	+/-	+	4	2	-1.65	-0.52	4.41209e-05	0.0480822
CD	Root	Aceglutamide	C7 H12 N2 O4	188.08	2.56	+	-	+	-	-	5	3	-0.35	0.23	0.0112032	0.196813
CD	Root	Acetycarnitine	C9 H17 N O4	203.116	4.95	+	-	+/-	-	+	8	8	-0.38	-0.67	0.203262	0.0259579
CD	Root	ADP	C10 H15 N5 O10 P2	427.03	17.79	+	-	+	+	+	6	6	-0.55	0.19	0.11013	0.999999
CD	Root	Allantoate	C4 H8 N4 O4	176.054	2.84	+	-	+	+	+	4	3	-0.05	-1.22	0.99999	0.00209809
CD	Root	Allantoin	C4 H6 N4 O3	158.044	3.45	+	-	+	+	+	16	3	0.36	-0.66	0.155021	0.00392626
CD	Root	AMP	C10 H14 N5 O7 P	347.063	15.75	+	+	+	+	+	11	6	-1.1	0.18	0.00221233	0.955664
CD	Root	Ascorbyl glucoside	C12 H18 O11	338.085	3.49	+	-	+	-	-	19	4	0.62	0.92	2.10077e-05	1.60932e-07
CD	Root	ATP	C10 H16 N5 O13 P3	506.996	18.62	+	+	+	+	+	5	1	-0.52	-0.07	0.433842	0.449709
CD	Root	Benzoate	C7 H6 O2	122.037	14.56	+	-	+	+	+	20	7	2.19	1.29	0.490217	0.633622
CD	Root	Caffeic acid	C9 H8 O4	180.042	21.43	+	+	+	+/-	-	8	5	-0.78	-0.6	0.109033	0.0597757
CD	Root	CDP	C9 H15 N3 O11 P2	403.018	17.03	+	-	+	+	+	16	8	-0.57	0.08	0.350114	0.999999
CD	Root	Cinnamate	C9 H8 O2	148.053	18.26	+	-	+/-	+/-	+	8	8	0.6	1	0.916734	0.134859
	Root	cis-Aconitate	C6 H6 O6	174.016	17.4	NA	NA	NA	NA	+	4	0	-0.990573	-1.59826	NA	NA
TF	Root	Citrate	C6 H8 O7	192.027	17.08	NA	NA	NA	NA	+	2	0	1.70086	0.938905	NA	NA
CD	Root	CMP	C9 H14 N3 O8 P	323.052	10.68	+	-	+	+	+	19	18	-1.01	-0.12	0.00945051	0.972388
CD	Root	CTP	C9 H16 N3 O14 P3	482.985	17.85	+	-	+	+	+	14	12	-0.64	-0.15	0.104927	0.218797
CD	Root	Cysteic acid	C3 H7 N O5 S	169.005	12.26	+	+/-	+/-	+/-	+	6	2	0.92	0.49	1.52922e-08	0.00014841
CD	Root	DAHP	C7 H13 O10 P	288.025	15.71	+	-	+/-	+/-	+	10	4	-1.66	-0.75	8.25401e-09	0.000713146
TF	Root	Dihydroxyacetone-P	C3 H7 O6 P	169.998	17.41	NA	NA	NA	NA	+	6	0	-0.23469	-0.451587	NA	NA
CD	Root	D-Mannitol 1-phosphate	C6 H15 O9 P	262.045	7.85	+	+	+	+	-	11	10	2.45	2.86	0.0217758	0.0170549
TF	Root	Erythrose 4-P	C4 H9 O7 P	200.009	16.73	NA	NA	NA	NA	+	13	0	0.0454359	0.107884	NA	NA
CD	Root	Fructose 1,6-PP	C6 H14 O12 P2	339.996	17.72	+	-	+/-	+/-	+	8	8	-1.34	-0.36	0.00337807	0.344485
CD	Root	Fructose 6-P	C6 H13 O9 P	260.03	14.16	+	+/-	+/-	+/-	+	11	11	-1.38	-0.82	1.90722e-05	0.00183909
TF	Root	Fumarate	C4 H4 O4	116.011	15.12	NA	NA	NA	NA	+	5	0	0.112866	-0.236107	NA	NA
CD	Root	Galactose 1-P	C6 H13 O9 P	260.03	7.62	+	+/-	+/-	+/-	+	6	3	-0.32	-0.72	0.660058	0.00576074
CD	Root	Galacturonate	C6 H10 O7	194.043	4.65	+	-	+/-	+/-	+	6	6	-2.67	-1.58	7.29829e-13	4.29352e-10
CD	Root	GDP	C10 H15 N5 O11 P2	443.024	20.01	+	+	+	+	+	5	2	-0.28	0.46	0.414929	0.952973
CD	Root	GDP-mannose	C16 H25 N5 O16 P2	605.078	18.37	+	+/-	+/-	+/-	+	7	5	-0.28	-0.55	0.406535	0.00297431
CD	Root	g-Glu-Glu	C10 H16 N2 O7	276.096	16.26	+	-	+/-	-	+	7	7	0.48	0.83	0.286331	0.0181783
CD	Root	Glucono-lactone	C6 H10 O6	178.048	2.77	+	-	+/-	+/-	+	16	16	0.67	2.46	0.987283	0.000194959
CD	Root	Glucosamine 6-P	C6 H14 N O8 P	259.046	7.11	+	+/-	+/-	+/-	+	6	4	-0.06	-0.03	0.99999	0.96822
CD	Root	Glucose 6-P	C6 H13 O9 P	260.03	13.49	+	+/-	+/-	+/-	+	4	4	-0.93	-0.75	0.000121753	0.000921721
CD	Root	Glucose-1-P	C6 H13 O9 P	260.03	7.96	+	+/-	+/-	+/-	+	7	2	-0.35	-0.86	0.0828244	5.53691e-05
CD	Root	Glucuronate	C6 H10 O7	194.043	5.43	+	-	+/-	+/-	+	3	3	-0.28	0.07	0.253028	0.999999
CD	Root	Glycerate	C3 H6 O4	106.027	2.94	+	-	+/-	+/-	+	2	2	-0.04	0.23	0.99999	0.297604
CD	Root	Glycerol 3-P	C3 H9 O6 P	172.014	7.89	+	-	+/-	+/-	+	6	4	-0.09	-0.99	0.97259	1.07394e-06
CD	Root	Glycero-P-glycerol	C6 H15 O8 P	246.05	2.65	+	-	+/-	-	+	3	1	0.59	1.21	0.00252433	1.3367e-06
CD	Root	Glycolate	C2 H4 O3	76.0158	2.92	-	+	+	+	+	25	15	0.21	-0.42	0.996063	0.999999
TF	Root	Glyoxylate	C2 H2 O3	74.0004	5.06	NA	NA	NA	NA	+	6	0	0.105372	-0.279986	NA	NA
CD	Root	GMP	C10 H14 N5 O8 P	363.058	18.36	+	+	+	+	+	4	3	-0.99	0.34	0.00016056	0.736832
CD	Root	GTP	C10 H16 N5 O14 P3	522.991	22.59	+	+	+	+	+	8	4	-0.47	0.15	0.351627	0.734303
CD	Root	h-Citrate	C7 H10 O7	206.042	17.05	+	-	+/-	-	+	6	5	-0.75	0.24	3.44457e-05	0.303076
CD	Root	Hydroxyglutarate	C5 H8 O5	148.037	10.08	+	-	+/-	+/-	+	9	5	0.81	0.08	4.35429e-07	0.493822
CD	Root	IAA-Ala	C13 H14 N2 O3	246.1	23.13	+	-	+/-	+/-	+	6	1	0.6	0.98	0.00161435	4.99018e-05
CD	Root	Inosine-5'-P	C10 H13 N4 O8 P	348.047	18.26	+	+/-	+/-	+/-	+	10	5	-1.71	0.13	0.0111297	0.817618
CD	Root	Isopentenyl-PP	C5 H12 O7 P2	246.006	17.58	+	-	+/-	+/-	+	15	13	-1.5	-0.57	2.10449e-06	0.0426195
CD	Root	Lactate	C3 H6 O3	90.0317	2.97	+	+/-	+/-	+/-	+	6	1	-1.81	-1.56	6.65974e-06	7.22489e-05
CD	Root	L-Homocysteic acid	C4 H9 N O5 S	183.02	10.7	+	-	+	-	-	3	2	0.46	-1.11	0.30136	0.00046968
CD	Root	L-Proline	C5 H9 N O2	115.063	2.81	+	-	+	+	-	12	10	0.89	2.51	0.317607	8.24914e-07
CD	Root	Malate	C4 H6 O5	134.022	10.56	+	+/-	+/-	+/-	+	5	2	-0.18	-0.28	0.278844	0.00620399
CD	Root	Malonate	C3 H4 O4	104.011	11.49	+	-	+	+	+	3	3	0.12	1.16	0.900132	3.74453e-07
CD	Root	Mannose 6-P	C6 H13 O9 P	260.03	14.71	+	+/-	+/-	+/-	+	9	3	-0.08	-0.43	0.916765	0.000921721
CD	Root	Mesoxalic acid	C3 H2 O5	117.99	16.21	+	-	+	-	-	5	4	-0.3	0.23	0.022079	0.0276401
CD	Root	Mucic (Hexaric) acid	C6 H10 O8	210.038	10.09	+	-	+/-	+/-	+	4	0	-0.11	0	0.668036	0.987748
CD	Root	N-Acetyl-L-glutamic acid	C7 H11 N O5	189.064	3.36	+	-	+	+	-	11	5	-0.53	1.07	0.0804408	3.66513e-06
CD	Root	N-Acetyl-L-glutamine	C7 H12 N2 O4	188.08	8.03	+	+	+	-	-	4	3	0.28	0.61	0.54103	0.468474
CD	Root	N-Acetyl-L-phenylalanine	C11 H13 N O3	207.09	17.33	+	+	+	-	-	3	1	0.57	0.76	0.000134262	1.73433e-05
CD	Root	N-Acetylthreonine	C6 H11 N O4	161.069	2.68	+	-	+	+/-	-	7	6	-0.46	0.53	0.00093159	0.00235142
CD	Root	N-Benzoylaspartic acid	C11 H11 N O5	237.064	17.34	+	-	+	-	-	17	17	-0.01	4.02	0.99999	3.35888e-10
CD	Root	N-Formylaspartate	C5 H7 N O5	161.032	9.51	+	-	+	-	-	8	1	-0.91	-0.95	0.000797385	0.00187707
CD	Root	N-Formyl-L-glutamic acid	C6 H9 N O5	175.048	9.14	+	-	+	-	-	7	4	-0.41	-1.36	0.378961	0.000348541
CD	Root	N-Nitrosoproline	C5 H8 N2 O3	144.054	9.38	+	-	+	-	-	6	3	0.61	1.42	0.0311374	4.51956e-05
CD	Root	Orotic acid	C5 H4 N2 O4	156.017	16.87	+	+	+	+	-	8	4	-1.05	-0.19	4.84512e-07	0.849487
CD	Root	Orotidine	C10 H12 N2 O8	288.06	16.99	+	-	+	-	-	8	8	-1.06	-0.71	0.109839	0.674809
CD	Root	Oxalate	C2 H2 O4	89.9953	14.79	+	-	+/-	-	+	8	5	-0.32	0.11	0.554091	0.324545
TF	Root	Oxaloacetate	C4 H4 O5	132.006	16.17	NA	NA	NA	NA	+	9	0	0.0323048	-0.0958402	NA	NA
CD	Root	Pantothenate	C9 H17 N O5	219.111	3	+	+/-	+/-	+/-	+	5	4	-0.26	-0.43	0.384612	0.00700746
CD	Root	p-Coumarate	C9 H8 O3	164.047	22	+	+/-	+/-	+/-	+	29	10	-0.45	-0.25	0.085564	0.252545
CD	Root	PEP	C3 H5 O6 P	167.982	17.4	+	+/-	+	+/-	+	6	3	-0.02	-0.53	0.99999	0.00111906
CD	Root	Phosphate inorganic	H3 O4 P	97.9768	16.67	-	-	+/-	+/-	+	4	4	-0.44	0	0.0957717	0.999999
CD	Root	Pyridoxal 5-P	C8 H10 N O6 P	247.025	18.34	+	-	+/-	+/-	+	7	6	0.27	0.04	0.117135	0.999999
CD	Root	Pyro-Glu	C5 H7 N O3	129.043	2.83	+	-	+/-	+/-	+	3	2	-0.16	-0.74	0.677181	1.92404e-06
CD	Root	Pyrophosphate	H4 O7 P2	177.943	17.61	-	-	+/-	+/-	+	13	8	-0.48	0.89	0.153153	0.0103682
CD	Root	Pyruvate	C3 H4 O3	88.0161	3.92	+	-	+	+	+	7	3	-0.81	-0.54	2.43723e-05	0.00078962
CD	Root	Quinic acid	C7 H12 O6	192.063	2.77	+	+/-	+/-	+/-	+	6	5	-1.7	-0.63	0.0032838	0.319934
CD	Root	Riboflavin 5'-P	C17 H21 N4 O9 P	456.105	19.92	+	+/-	+/-	+/-	+	11	2	-0.39	0.16	0.214602	0.504341
CD	Root	Sedoheptulose 1,7-PP	C7 H16 O13 P2	370.007	17.51	+	-	+	+/-	+	8	8	-1.37	-0.24	2.53927e-07	0.125014
CD	Root	Sedoheptulose 7-P	C7 H15 O10 P	290.04	15.71	+	+/-	+/-	+/-	+	6	5	-1.57	-0.76	9.63798e-05	0.120478
CD	Root	Shikimate	C7 H10 O5	174.053	3.06	+	-	+	+	+	7	3	-0.48	-0.24	0.0875494	0.901643
CD	Root	Sorbic acid	C6 H8 O2	112.053	3.49	+	-	+	-	-	25	12	3.33	3.02	0.32676	0.265885
CD	Root	Suberate	C8 H14 O4	174.089	13.7	+	-	+/-	-	+	20	19	0.16	0.69	0.682191	0.0601455
CD	Root	Succinate	C4 H6 O4	118.027	10.48	+	-	+	+	+	6	1	-0.49	-1.02	0.000678432	1.97756e-09
CD	Root	Sucrose 6-P	C12 H23 O14 P	422.083	9.55	+	-	+/-	+/-	+	9	5	-0.56	0.57	0.0353401	0.444768
CD	Root	Syringic acid	C9 H10 O5	198.053	4.23	+	+	+	+	-	8	6	-0.75	0.65	0.372326	0.947411
CD	Root	Tartarate	C4 H6 O6	150.016	11.45	+	-	+/-	-	+	2	1	-1.9	-1.18	2.83742e-12	9.21432e-09
CD	Root	Tartronate	C3 H4 O5	120.006	13.04	+	-	+/-	-	+	5	1	-0.16	0.37	0.997728	0.999999
CD	Root	Taurine	C2 H7 N O3 S	125.015	3.08	+	+	+	+	-	4	2	-0.82	1.59	0.00693901	2.63827e-05
CD	Root	threo-4-Hydroxy-L-glutamic acid	C5 H9 N O5	163.048	8.84	+	-	+	-	-	5	5	-0.43	-0.17	0.0679581	0.999999
CD	Root	Threonate	C4 H8 O5	136.037	2.92	+	+/-	+/-	-	+	4	4	0.2	0.01	0.390229	0.890689
CD	Root	trans-Aconitate	C6 H6 O6	174.016	17.78	+	-	+/-	+/-	+	4	3	-0.66	-0.27	0.0101918	0.824126
CD	Root	trans-Ferulate	C10 H10 O4	194.058	20.75	+	+/-	+/-	+/-	+	16	10	0.06	0.5	0.946193	0.0876525
CD	Root	Traumatic Acid	C12 H20 O4	228.136	22.62	+	-	+	-	-	6	2	0.39	1.3	0.99999	0.142322
CD	Root	Trehalose 6-P	C12 H23 O14 P	422.083	7.6	+	-	+/-	+/-	+	19	18	-1.1	-0.2	0.038663	0.324545
CD	Root	Tyramine	C8 H11 N O	137.084	19.8	+	-	+	-	-	12	6	-2.41	-1.7	0.00106703	0.00603079
CD	Root	UDP	C9 H14 N2 O12 P2	404.002	18.5	+	+	+	+	+	3	3	-0.7	-0.35	0.00434813	0.0274779
CD	Root	UDP-Glucose	C15 H24 N2 O17 P2	566.055	17.54	+	+/-	+/-	+/-	+	4	2	-0.73	-0.54	1.02542e-05	0.000106711
CD	Root	UDP-NAc-glucosamine	C17 H27 N3 O17 P2	607.082	17.19	+	+/-	+/-	+/-	+	8	7	-0.46	-0.15	0.0505791	0.410256
CD	Root	UMP	C9 H13 N2 O9 P	324.036	17.52	+	-	+	+	+	6	4	-0.81	-0.64	1.11296e-05	1.65335e-05
CD	Root	Uric acid	C5 H4 N4 O3	168.028	17.85	+	+	+	+	+	6	3	-0.04	-0.18	0.99999	0.999999
CD	Root	UTP	C9 H15 N2 O15 P3	483.969	19.67	+	-	+	+	+	2	2	-0.68	-0.45	0.171355	0.057873
CD	Root	Vanillic acid	C8 H8 O4	168.042	17.45	+	-	+/-	+	+	12	5	0.05	-0.19	0.938708	0.999999
CD	Root	Xylonate	C5 H10 O6	166.048	2.88	+	-	+/-	+/-	+	2	2	-0.4	-0.13	0.359351	0.983275
CD	Shoot	1-(sn-glycero-3-phospho)-1D-myo-inositol	C9 H19 O11 P	334.067	2.64	+	-	+	-	-	14	7	0.31	0.35	0.042208	0.130478
CD	Shoot	1-deoxy-D-altro-heptulose 7-phosphate	C7 H15 O9 P	274.045	2.63	+	-	+	-	-	15	10	-0.21	1.02	0.978883	0.000159081
CD	Shoot	1-Methyluric acid	C6 H6 N4 O3	182.044	19.89	+	-	+	+/-	-	23	17	0.04	-0.02	0.600316	0.999999
CD	Shoot	1-O-acetyl-alpha-maltose	C14 H24 O12	384.127	2.75	+	-	+	-	-	17	11	-4.64	-1.21	3.46516e-12	0.000365738
CD	Shoot	2-(alpha-D-mannosyl)-D-glyceric acid	C9 H16 O9	268.079	2.77	+	-	+	+/-	-	14	5	0.26	0.46	0.037811	0.00323525
CD	Shoot	2-(Benzoyloxy)-3-hydroxysuccinic acid	C11 H10 O7	254.043	20.02	+	-	+	-	-	25	18	0.89	-0.19	1.33081e-06	0.233598
CD	Shoot	2,6-Pyridinecarboxylic acid	C7 H5 N O4	167.022	14.97	+	+	+	+/-	-	29	18	-0.15	-1.04	0.254042	1.73014e-06
CD	Shoot	2-C-Methylerythritol 4-P	C5 H13 O7 P	216.04	7.77	+	-	+/-	+/-	+	22	17	-1.04	-0.72	0.0527863	0.280372
CD	Shoot	2-Isopropylmalate	C7 H12 O5	176.068	13	+	+/-	+/-	+/-	+	17	8	-0.29	0.46	0.552668	0.0425124
CD	Shoot	2-Keto-glutaramic acid	C5 H7 N O4	145.038	3.26	+	-	+	+	-	9	7	0.01	-0.38	1	0.0120189
CD	Shoot	2-Oxobutanoate	C4 H6 O3	102.032	4.83	+	-	+/-	+/-	+	14	10	-0.95	-0.47	8.26956e-08	0.00133455
CD	Shoot	2-Oxoglutarate	C5 H6 O5	146.022	13.74	+	-	+	+	+	15	5	-0.66	-1.04	0.000288193	1.07156e-06
CD	Shoot	2-oxosuccinamic acid	C4 H5 N O4	131.022	16.21	+	-	+	+/-	-	20	11	1.25	0.23	1.48155e-07	0.275157
CD	Shoot	2-P-glycerate	C3 H7 O7 P	185.993	16.81	+	+/-	+/-	+/-	+	13	8	-0.62	0.03	0.00186	0.724274
CD	Shoot	2-P-glycolate	C2 H5 O6 P	155.983	16.95	+	-	+/-	-	+	13	9	-0.55	0.12	0.000810377	0.999999
CD	Shoot	2-S-Glutathionyl acetate	C12 H19 N3 O8 S	365.09	16.19	+	-	+	-	-	21	17	-0.48	-0.31	0.0234786	0.285955
CD	Shoot	3-Hydroxy-3-methylglutarate	C6 H10 O5	162.053	9.69	+	-	+	+/-	-	22	15	0.95	0.27	2.1199e-08	0.00388735
CD	Shoot	3-Methoxy-4-hydroxyhippuric acid	C10 H11 N O5	225.064	13.84	+	-	+	+/-	-	13	5	5.15	6.09	3.46516e-12	3.76667e-12
CD	Shoot	6-P-gluconate	C6 H13 O10 P	276.025	16.5	+	-	+/-	+/-	+	16	9	-1.37	-1.07	7.06367e-07	0.000108862
CD	Shoot	ADP	C10 H15 N5 O10 P2	427.029	17.78	+	-	+	+	+	8	8	-0.46	0.26	0.0762522	0.852423
CD	Shoot	Allantoate	C4 H8 N4 O4	176.054	2.84	+	-	+	+	+	9	4	1.33	0.26	1.56447e-07	0.198265
CD	Shoot	Allantoin	C4 H6 N4 O3	158.044	3.44	+	-	+	+	+	19	9	1.88	0.72	1.26108e-11	1.95974e-05
	Shoot	AMP	C10 H14 N5 O7 P	347.063	15.74	+	+	+	+	+	30	18	-1.29	-0.37	5.42912e-05	0.639837
TF	Shoot	Ascorbate	C6 H8 O6	176.032	11.88	NA	NA	NA	NA	+	8	0	2.99832	-3.58463	NA	NA
CD	Shoot	Ascorbyl glucoside	C12 H18 O11	338.085	3.49	+	-	+	-	-	22	9	0.82	0.14	1.40988e-05	0.891214
CD	Shoot	ATP	C10 H16 N5 O13 P3	506.996	18.59	+	+	+	+	+	11	10	-0.6	0.03	0.0178882	0.999999
CD	Shoot	CDP	C9 H15 N3 O11 P2	403.018	17.02	+	-	+	+	+	11	11	-0.56	0.07	0.217447	0.891214
CD	Shoot	Cinnamate	C9 H8 O2	148.053	18.24	+	-	+/-	+/-	+	28	20	0.81	1.67	0.000138727	1.21978e-07
	Shoot	cis-Aconitate	C6 H6 O6	174.016	17.39	NA	NA	NA	NA	+	7	0	-0.0185275	-0.0520626	NA	NA
TF	Shoot	Citrate	C6 H8 O7	192.027	17.07	NA	NA	NA	NA	+	3	0	0.452528	-0.258279	NA	NA
CD	Shoot	CTP	C9 H16 N3 O14 P3	482.984	17.83	+	-	+	+	+	17	16	-0.56	0.07	0.0816254	0.999999
CD	Shoot	Cysteic acid	C3 H7 N O5 S	169.005	12.23	+	+/-	+/-	+/-	+	18	8	0.96	0.25	9.15571e-08	0.389249
CD	Shoot	Dehydroascorbate	C6 H6 O6	174.016	17.39	+	-	+/-	+/-	+	11	8	-0.02	0.06	0.71413	0.999999
TF	Shoot	Dihydroxyacetone-P	C3 H7 O6 P	169.998	17.42	NA	NA	NA	NA	+	9	0	0.0603589	0.0955245	NA	NA
CD	Shoot	D-Mannitol 1-phosphate	C6 H15 O9 P	262.045	7.83	+	+	+	+	-	28	21	0.54	1.27	0.992501	0.999999
TF	Shoot	Erythrose 4-P	C4 H9 O7 P	200.009	16.72	NA	NA	NA	NA	+	18	0	0.41308	0.490632	NA	NA
CD	Shoot	Fructose 1,6-PP	C6 H14 O12 P2	339.996	17.76	+	-	+/-	+/-	+	20	12	-1.99	-0.29	9.71183e-07	0.693806
CD	Shoot	Fructose 6-P	C6 H13 O9 P	260.03	14.13	+	+/-	+/-	+/-	+	24	6	-0.65	-0.71	0.000729177	0.00171284
TF	Shoot	Fumarate	C4 H4 O4	116.011	15.1	NA	NA	NA	NA	+	35	0	-0.649435	-1.47402	NA	NA
CD	Shoot	Galactose 1-P	C6 H13 O9 P	260.03	7.61	+	+/-	+/-	+/-	+	18	12	-0.18	-0.44	0.328343	0.00281536
CD	Shoot	Galacturonate	C6 H10 O7	194.043	4.65	+	-	+/-	+/-	+	27	16	-0.77	-1.17	0.0237607	6.49852e-05
CD	Shoot	GDP	C10 H15 N5 O11 P2	443.024	19.96	+	+	+	+	+	24	15	-0.24	0.43	0.273879	0.408708
CD	Shoot	GDP-mannose	C16 H25 N5 O16 P2	605.078	18.35	+	+/-	+/-	+/-	+	23	17	-0.16	-0.22	0.263453	0.104928
CD	Shoot	g-Glu-Glu	C10 H16 N2 O7	276.096	16.25	+	-	+/-	-	+	25	15	0.53	-0.17	0.00944507	0.371889
CD	Shoot	Glucono-lactone	C6 H10 O6	178.048	2.76	+	-	+/-	+/-	+	18	17	-0.26	0.31	0.90238	0.256751
CD	Shoot	Glucosamine 6-P	C6 H14 N O8 P	259.046	7.1	+	+/-	+/-	+/-	+	18	12	0.5	-0.02	0.000344833	0.999999
CD	Shoot	Glucose 6-P	C6 H13 O9 P	260.03	13.46	+	+/-	+/-	+/-	+	18	10	-0.21	-0.54	1	0.0199389
CD	Shoot	Glucose-1-P	C6 H13 O9 P	260.03	7.95	+	+/-	+/-	+/-	+	22	15	0.24	-0.77	0.298553	1.73014e-06
CD	Shoot	Glucuronate	C6 H10 O7	194.043	5.42	+	-	+/-	+/-	+	26	19	0.15	-0.62	0.0608583	0.0559728
CD	Shoot	Glycerate	C3 H6 O4	106.027	2.94	+	-	+/-	+/-	+	15	9	-0.07	0.24	1	0.300176
CD	Shoot	Glycerol 3-P	C3 H9 O6 P	172.014	7.87	+	-	+/-	+/-	+	22	15	-0.03	-0.46	0.794447	0.000589503
CD	Shoot	Glycero-P-glycerol	C6 H15 O8 P	246.05	2.65	+	-	+/-	-	+	18	11	0.18	0.63	0.42893	0.000724858
CD	Shoot	Glycolate	C2 H4 O3	76.0158	2.91	-	-	+	+	+	18	14	-0.31	0.38	0.439683	0.899131
TF	Shoot	Glyoxylate	C2 H2 O3	74.0004	5.06	NA	NA	NA	NA	+	8	0	-0.198483	-0.155214	NA	NA
CD	Shoot	GTP	C10 H16 N5 O14 P3	522.991	22.48	+	+	+	+	+	16	14	-0.79	0.19	0.0136684	0.621684
CD	Shoot	h-Citrate	C7 H10 O7	206.042	17.02	+	-	+/-	-	+	10	10	-0.27	0.54	0.618258	0.00116086
CD	Shoot	Hydroxyglutarate	C5 H8 O5	148.037	10.07	+	-	+/-	+/-	+	22	13	0.56	-0.12	0.00167588	0.999999
CD	Shoot	IAA-Ala	C13 H14 N2 O3	246.1	23.04	+	-	+/-	+/-	+	4	4	0.14	0.56	0.980866	0.00831472
CD	Shoot	Inositol trisphosphate	C6 H15 O15 P3	419.963	18.44	+	-	+	+	-	12	6	2.18	2.04	1.72093e-06	1.7459e-05
CD	Shoot	Isocitrate	C6 H8 O7	192.027	17.24	+	+/-	+/-	+/-	+	4	4	0.45	-0.05	0.729052	0.999999
CD	Shoot	Isofraxidin	C11 H10 O5	222.053	17.45	+	-	+	+/-	-	18	11	-1.76	-0.98	5.58345e-08	0.000683004
CD	Shoot	Isopentenyl-PP	C5 H12 O7 P2	246.006	17.56	+	-	+/-	+/-	+	17	5	-2.58	-1.47	2.65283e-07	0.000626887
CD	Shoot	Lactate	C3 H6 O3	90.0317	2.97	+	+/-	+/-	+/-	+	22	19	-0.68	-0.78	0.0595425	0.0685553
CD	Shoot	L-Homocysteic acid	C4 H9 N O5 S	183.02	10.68	+	-	+	-	-	16	9	0.66	-1.24	2.06759e-06	1.88664e-08
CD	Shoot	L-Proline	C5 H9 N O2	115.063	2.79	+	-	+	+	-	16	13	1.77	2.28	3.33266e-05	3.84113e-06
CD	Shoot	Malate	C4 H6 O5	134.021	10.54	+	+/-	+/-	+/-	+	7	6	-0.37	-0.53	0.0235222	0.000811572
CD	Shoot	Malonate	C3 H4 O4	104.011	11.47	+	-	+	+	+	11	4	0.09	0.02	0.295603	0.854734
CD	Shoot	Mannose 6-P	C6 H13 O9 P	260.03	14.68	+	+/-	+/-	+/-	+	15	7	0.48	-0.25	0.00125822	0.0470323
CD	Shoot	Mesoxalic acid	C3 H2 O5	117.99	16.2	+	-	+	-	-	2	2	-0.13	0.14	0.439309	0.652931
CD	Shoot	Mevalonate-5-PP	C6 H14 O10 P2	308.006	17.62	+	-	+/-	+/-	+	7	7	-3.44	-0.62	3.26883e-08	0.148368
CD	Shoot	Mucic (Hexaric) acid	C6 H10 O8	210.037	10.08	+	-	+/-	+/-	+	18	10	-0.33	-0.5	0.00100415	1.6914e-05
CD	Shoot	N-Acetyl-DL-glutamic acid	C7 H11 N O5	189.064	8.29	+	+	+	+	-	19	14	-1.7	-1.11	6.31181e-10	1.45339e-06
CD	Shoot	N-acetyl-L-2-aminoadipic acid	C8 H13 N O5	203.079	8.23	+	-	+	-	-	16	13	3.47	-2.04	3.46516e-12	4.76848e-09
CD	Shoot	N-Acetyl-L-glutamic acid	C7 H11 N O5	189.064	3.35	+	-	+	+	-	11	6	0.05	1.5	0.980866	4.53743e-11
CD	Shoot	N-Acetyl-L-glutamine	C7 H12 N2 O4	188.08	8.01	+	+	+	-	-	20	13	-0.06	-0.35	0.895314	0.111642
CD	Shoot	N-Acetyl-L-phenylalanine	C11 H13 N O3	207.089	17.32	+	+	+	-	-	16	13	-0.29	0.4	0.714839	0.00849023
CD	Shoot	N-Acetylthreonine	C6 H11 N O4	161.069	2.68	+	-	+	+/-	-	7	7	0.04	0.51	1	6.83086e-05
CD	Shoot	N-Formylaspartate	C5 H7 N O5	161.032	9.5	+	-	+	-	-	24	15	-2.25	-1.81	5.43751e-11	3.95501e-09
CD	Shoot	N-Formyl-L-glutamic acid	C6 H9 N O5	175.048	9.12	+	-	+	-	-	22	13	-0.84	-1.43	8.05824e-05	1.88664e-08
CD	Shoot	N-Nitrosoproline	C5 H8 N2 O3	144.054	9.36	+	-	+	-	-	19	13	1.88	0.85	1.77017e-10	8.98399e-05
CD	Shoot	Orotic acid	C5 H4 N2 O4	156.017	16.86	+	+	+	+	-	24	15	-0.53	-0.41	0.000335145	0.00849023
CD	Shoot	Orotidine	C10 H12 N2 O8	288.059	16.97	+	-	+	-	-	16	12	1.93	0.73	1.76168e-07	0.00401961
CD	Shoot	Oxalate	C2 H2 O4	89.9953	14.76	+	-	+/-	-	+	9	4	-0.35	0.13	0.0405155	0.537109
CD	Shoot	Pantothenate	C9 H17 N O5	219.111	3	+	+/-	+/-	+/-	+	15	12	0.42	-0.22	0.00958238	0.0729593
CD	Shoot	PEP	C3 H5 O6 P	167.982	17.38	+	+/-	+	+/-	+	15	11	0.13	-0.06	0.739516	0.573469
CD	Shoot	Phosphate inorganic	H3 O4 P	97.9768	16.65	-	-	+/-	+/-	+	3	3	0.17	0.35	0.701289	0.993817
CD	Shoot	Pyridoxal 5-P	C8 H10 N O6 P	247.025	18.32	+	-	+/-	+/-	+	25	21	0.34	0.45	0.372842	0.520538
CD	Shoot	Pyro-Glu	C5 H7 N O3	129.043	2.82	+	-	+/-	+/-	+	7	3	0.05	-0.65	1	7.17178e-05
CD	Shoot	Pyrophosphate	H4 O7 P2	177.943	17.59	-	-	+/-	+/-	+	13	10	-0.51	1.26	0.296047	0.000215594
CD	Shoot	Pyruvate	C3 H4 O3	88.016	3.92	+	-	+	+	+	5	4	-0.57	-0.04	0.00467562	0.999999
CD	Shoot	Quinic acid	C7 H12 O6	192.063	2.76	+	+/-	+/-	+/-	+	5	4	-2.21	-0.36	3.46516e-12	0.0159946
CD	Shoot	Sedoheptulose 1,7-PP	C7 H16 O13 P2	370.007	17.49	+	-	+/-	+/-	+	15	10	-0.61	0.3	0.00999286	0.157804
CD	Shoot	Sedoheptulose 7-P	C7 H15 O10 P	290.04	15.69	+	+/-	+/-	+/-	+	19	10	-0.99	-1.14	6.04763e-05	1.64818e-05
CD	Shoot	Shikimate	C7 H10 O5	174.053	3.06	+	-	+	+	+	11	7	-1.93	-0.19	1.57935e-11	0.586891
CD	Shoot	Shikimate-3-P	C7 H11 O8 P	254.019	16.95	+	-	+/-	+/-	+	22	22	-2.9	-1.18	2.57417e-09	0.00202078
CD	Shoot	Sorbic acid	C6 H8 O2	112.052	3.49	+	-	+	-	-	7	4	2.07	-0.27	0.444888	0.999999
CD	Shoot	Succinate	C4 H6 O4	118.027	10.46	+	-	+	+	+	10	7	0.06	-0.48	1	0.000811572
	Shoot	Sucrose 6-P	C12 H23 O14 P	422.083	9.53	+	-	+/-	+/-	+	33	24	0.18	0.17	1	1
CD	Shoot	Syringic acid	C9 H10 O5	198.053	4.22	+	+	+	+	-	26	13	0.16	1.01	1	0.00599456
CD	Shoot	Tartarate	C4 H6 O6	150.016	11.43	+	-	+/-	-	+	3	2	-0.27	0.25	0.203565	0.0575363
CD	Shoot	Tartronate	C3 H4 O5	120.006	13.02	+	-	+/-	-	+	17	9	-0.19	-0.06	0.482926	0.999999
CD	Shoot	Taurine	C2 H7 N O3 S	125.015	3.07	+	+	+	+	-	6	3	-0.62	-0.54	0.000290175	0.0048634
CD	Shoot	threo-4-Hydroxy-L-glutamic acid	C5 H9 N O5	163.048	8.82	+	-	+	-	-	19	15	-0.9	-0.36	1.2289e-05	0.0857124
CD	Shoot	Threonate	C4 H8 O5	136.037	2.92	+	+/-	+/-	-	+	8	7	-0.11	0.08	0.0213303	0.999999
CD	Shoot	trans-Aconitate	C6 H6 O6	174.016	17.76	+	-	+/-	+/-	+	10	9	-0.09	0.22	0.510543	0.999999
CD	Shoot	trans-Glutaconic acid	C5 H6 O4	130.027	17.76	+	-	+	+/-	-	8	8	-0.21	0.08	0.213269	0.600424
CD	Shoot	Traumatic Acid	C12 H20 O4	228.136	22.58	+	-	+	-	-	18	18	-0.89	-0.66	0.00841885	0.0922384
CD	Shoot	Trehalose 6-P	C12 H23 O14 P	422.083	7.58	+	-	+/-	+/-	+	19	13	-0.64	0.23	0.106201	0.599068
CD	Shoot	UDP	C9 H14 N2 O12 P2	404.002	18.47	+	+	+	+	+	18	13	-0.67	-0.25	0.000333941	0.233921
CD	Shoot	UDP-Glucose	C15 H24 N2 O17 P2	566.055	17.52	+	+/-	+/-	+/-	+	20	13	-0.54	-0.58	0.0150079	0.0091458
CD	Shoot	UDP-NAc-glucosamine	C17 H27 N3 O17 P2	607.082	17.18	+	+/-	+/-	+/-	+	13	10	0.13	-0.08	0.853816	0.418494
CD	Shoot	UMP	C9 H13 N2 O9 P	324.036	17.5	+	-	+	+	+	20	15	-0.3	-0.39	0.0236882	0.0147787
CD	Shoot	Uric acid	C5 H4 N4 O3	168.028	17.85	+	+	+	+	+	13	10	1.64	-0.07	2.95072e-08	0.9464
CD	Shoot	UTP	C9 H15 N2 O15 P3	483.969	19.62	+	-	+	+	+	15	11	-1.04	-0.51	2.52406e-05	0.0150543
CD	Shoot	Vanillic acid	C8 H8 O4	168.042	17.44	+	-	+/-	+	+	27	3	0.07	0.39	0.819066	0.218659
CD	Shoot	Xylonate	C5 H10 O6	166.048	2.89	+	-	+/-	+/-	+	19	19	0.11	0.25	0.504217	0.00975385
