# Supplementary material for: Adaptation Strategies of Halophytic Barley Hordeum marinum ssp. marinum to High Salinity and Osmotic Stress
Source: Int J Mol Sci. 2020 Nov 27;21(23):9019. doi: 10.3390/ijms21239019 (PMC7730945; doi:10.3390/ijms21239019)
Supplement: Supplementary file 1 [file ijms-21-09019-s001.zip › Supplementary Table S2.xlsx]

## Sheet: DEGs in roots - osmotic stress 
Table S2a. List of diffrentially expressed genes in roots under osmotic stress
GENE ID	baseMean	log2FoldChange	lfcSE	stat	pvalue	padj	01_CR_1	02_CR_2	03_CR_3	04_CS_1	05_CS_2	06_CS_3	07_OR_1	08_OR_2	09_OR_3	10_OS_1	11_OS_2	12_OS_3	13_SR_1	14_SR_2	15_SR_3	16_SS_1	17_SS_2	18_SS_3	Chr_Pos	DESCRIPTION	GO	Prot_fam	Interpro
HORVU2Hr1G041770.2	29.0043	-20.3698	5.13973	-3.9632	7.39513e-05	0.000781936	0	0	35.6028	0	59.6653	0	0	0	0	0	0	31.3367	38.1806	159.777	0	0	0	197.514	chr2H:208104298-208111594	Eukaryotic translation initiation factor 4G	GO:0003723, GO:0005488, GO:0005515	PF02847, PF02854	IPR003890, IPR003891, IPR016021, IPR016024
HORVU1Hr1G066600.1	25.0123	-8.43116	1.5136	-5.57027	2.54341e-08	6.39115e-07	0	73.8302	105.028	46.3495	61.1569	58.0455	0	0	0	8.54844	17.8036	10.9678	0	0	0	9.71152	27.1488	31.6304	chr1H:473358629-473359929	Peroxidase superfamily protein	GO:0004601, GO:0006979, GO:0020037, GO:0055114	PF00141	IPR000823, IPR002016, IPR010255, IPR019793, IPR019794
HORVU5Hr1G074990.1	9.06629	-7.79532	1.89137	-4.12153	3.76371e-05	0.000435058	109.191	0	6.23049	13.2427	5.96653	1.65844	0	0	0	9.49826	0.890182	2.35025	0	3.19554	0	0.74704	3.19397	7.02898	chr5H:545673193-545674264	Peroxidase superfamily protein	GO:0004601, GO:0006979, GO:0020037, GO:0055114	PF00141	IPR000823, IPR002016, IPR010255, IPR019793, IPR019794
HORVU3Hr1G083360.1	1255.96	-7.6984	1.42208	-5.41347	6.18156e-08	1.44101e-06	32.5473	36.9151	38.273	3590.98	4151.21	3233.96	0	0	0	956.475	1522.21	1437.57	38.1806	43.9386	0	2341.22	2964.81	2219.05	chr3H:603091366-603094015	Fructose-1,6-bisphosphatase class 1	GO:0005975, GO:0042132, GO:0042578	PF00316	IPR000146, IPR028343
HORVU5Hr1G063320.4	20.1649	-7.28405	1.27945	-5.6931	1.24757e-08	3.35626e-07	27.2977	30.455	23.1418	28.6925	77.5649	38.1442	0	0	0	18.9965	11.5724	10.1844	2.86355	10.3855	1.65789	37.352	20.7608	23.8985	chr5H:490747273-490748611	Protein of unknown function (DUF581)	none	PF04570	IPR007650
HORVU4Hr1G079330.1	57.4184	-7.06236	1.98156	-3.56405	0.000365181	0.00304298	0	20.3033	48.9539	121.391	195.404	109.457	0	0	0	94.0328	39.168	94.0101	0	0	18.2368	41.0872	174.87	76.6158	chr4H:611815171-611818868	Pheophorbide a oxygenase, chloroplastic	GO:0010277, GO:0016491, GO:0051537, GO:0055114	PF00355, PF08417	IPR013626, IPR017941
HORVU4Hr1G079460.3	14.5971	-6.70673	1.3376	-5.01398	5.33143e-07	9.9052e-06	10.4991	22.1491	21.3617	39.7281	41.7657	18.2429	0	0	0	6.64878	9.792	9.40101	16.2268	3.99442	1.65789	10.4586	31.1412	19.6811	chr4H:612376875-612380561	Leucine-rich receptor-like protein kinase family protein	GO:0004672, GO:0005515, GO:0005524, GO:0006468	PF00069, PF00560, PF08263, PF13855	IPR000719, IPR001611, IPR002290, IPR003591, IPR008271, IPR011009, IPR013210, IPR017441, IPR032675
HORVU3Hr1G114160.1	22.404	-6.6218	1.58097	-4.18843	2.80886e-05	0.000336181	14.6988	81.2133	3.56028	8.82847	16.408	59.7039	0.844567	0	0	12.3477	11.5724	22.7191	26.7264	27.9609	41.4472	32.1227	43.1186	0	chr3H:690155525-690157207	Protein phosphatase 2C family protein	GO:0003824, GO:0043169	PF00481	IPR000222, IPR001932
HORVU5Hr1G062240.1	1877.98	-6.29512	0.324848	-19.3787	1.16868e-83	3.06149e-80	3044.74	2743.72	2606.13	3489.45	5514.57	3469.46	45.6066	43.3972	17.5523	1072.35	1864.04	1266	137.45	325.146	205.578	2406.96	2948.04	2603.53	chr5H:484376487-484378151	Chlorophyll a-b binding protein 7, chloroplastic	none	PF00504	IPR022796, IPR023329
HORVU5Hr1G027240.2	16.5699	-6.20199	1.26482	-4.90345	9.41674e-07	1.6473e-05	187.934	4.61439	93.4574	0	0	1.65844	0	3.02771	0.97513	0	0	0.783418	1.90903	2.39665	0	0	0.798493	0.702898	chr5H:156234672-156236130	Aquaporin-like superfamily protein	GO:0005215, GO:0006810, GO:0016020	PF00230	IPR000425, IPR022357, IPR023271
HORVU5Hr1G013640.1	3.82742	-5.98004	1.55564	-3.84411	0.000120992	0.00118765	16.7986	18.4576	28.4823	0	0	0	0	0	0.97513	0	0	0	0.954515	2.39665	0.828945	0	0	0	chr5H:45373655-45374346	unknown function	none	none	none
HORVU3Hr1G000530.1	4.0985	-5.63757	1.50215	-3.75301	0.000174724	0.00162133	13.6489	29.5321	7.12056	0	0	0	0.844567	0	0	0	0	0.783418	5.72709	5.59219	9.11839	0	0	1.4058	chr3H:1430732-1431540	undescribed protein	none	none	none
HORVU4Hr1G014120.2	9.80071	-5.62077	1.07226	-5.242	1.58846e-07	3.36595e-06	48.2959	35.9922	54.2943	8.82847	2.98327	1.65844	0.844567	1.00924	0.97513	0	1.78036	2.35025	6.68161	0	2.48683	5.22928	1.59699	1.4058	chr4H:51173347-51179971	ATP-dependent Clp protease ATP-binding subunit ClpC	GO:0005515, GO:0005524, GO:0019538	PF00004, PF02151, PF02861, PF07724, PF10431	IPR001270, IPR001943, IPR003593, IPR003959, IPR004176, IPR018368, IPR019489, IPR027417, IPR028299
HORVU2Hr1G091800.10	5.86747	-5.5009	1.35872	-4.04859	5.15282e-05	0.000572879	5.24956	9.22878	8.90071	17.6569	19.3912	9.95065	0	0	0	1.89965	4.45091	0.783418	8.59064	4.79331	2.48683	3.7352	6.38795	2.10869	chr2H:649534601-649536213	Arabidopsis thaliana protein of unknown function (DUF821)	none	PF05686	IPR006598
HORVU3Hr1G094000.5	35.8561	-5.31051	1.0782	-4.92536	8.42047e-07	1.49803e-05	20.9982	26.7635	26.7021	136.841	102.923	71.313	0	2.01848	0	36.0934	35.6073	52.489	1.90903	6.39107	1.65789	35.8579	52.7006	35.1449	chr3H:644812550-644817345	Auxin efflux carrier family protein	GO:0016021, GO:0055085	PF03547	IPR004776
HORVU2Hr1G113270.2	6.60774	-5.27552	1.48461	-3.55348	0.000380173	0.00314913	7.34938	9.22878	3.56028	8.82847	38.7825	24.8766	0	0	0	0	0	0	2.86355	1.59777	0	9.71152	1.59699	10.5435	chr2H:727962973-727965032	Isoaspartyl peptidase/L-asparaginase	GO:0016787	PF01112	IPR000246, IPR029055
HORVU5Hr1G063560.2	12.3617	-5.25747	1.42914	-3.67877	0.000234366	0.00209361	6.29947	4.61439	8.90071	50.7637	83.5314	16.5844	0	0	0	0	11.5724	7.83418	0	0.798884	0	12.6997	11.1789	7.73187	chr5H:493381382-493381897	Early light-induced protein, chloroplastic	none	PF00504	IPR022796, IPR023329
HORVU5Hr1G049420.2	94.5665	-5.22048	0.400872	-13.0228	9.07901e-39	5.43625e-36	309.724	346.079	354.248	4.41423	0	1.65844	10.1348	7.06467	9.7513	1.89965	0.890182	0	192.812	300.38	130.973	13.4467	9.58192	9.13767	chr5H:384014794-384019214	Coffea canephora DH200=94 genomic scaffold, scaffold_244	none	PF13515	none
HORVU4Hr1G056950.4	12.1674	-5.15057	1.34845	-3.81962	0.00013366	0.00128892	11.549	7.38302	16.9113	46.3495	50.7155	16.5844	0	1.00924	0	3.7993	16.0233	6.26734	0	6.39107	2.48683	9.71152	11.1789	12.6522	chr4H:478352069-478354427	Phosphatidylinositol transfer protein 2	GO:0005622, GO:0006810	PF02121	IPR001666, IPR023393
HORVU5Hr1G013210.2	6.70871	-5.13225	1.54743	-3.31662	0.000911123	0.00651686	0	5.53727	12.461	6.62135	10.4414	4.97532	0	0	0	0	0	0	3.81806	3.99442	5.80261	16.4349	6.38795	44.2826	chr5H:42011557-42020145	kinase interacting (KIP1-like) family protein	none	PF07765	IPR011684
HORVU1Hr1G004720.1	128.808	-5.11991	0.591261	-8.65931	4.74629e-18	5.43541e-16	250.929	146.738	152.202	350.932	566.82	202.33	7.6011	8.0739	0	13.2976	38.2778	17.2352	6.68161	27.9609	11.6052	211.412	152.512	153.935	chr1H:9795076-9797321	Protein NRT1/ PTR FAMILY 6.2	GO:0005215, GO:0006810, GO:0006857, GO:0016020	PF00854	IPR000109, IPR018456, IPR020846
HORVU6Hr1G005580.1	595.467	-5.11061	0.804574	-6.35194	2.12613e-10	8.07196e-09	1718.71	1582.74	1482.86	0	1.49163	6.63377	44.7621	61.5635	32.1793	0	0	0.783418	1572.09	2500.51	1698.51	14.1938	0	1.4058	chr6H:12371132-12373090	high affinity nitrate transporter 2.6	GO:0016021, GO:0055085	PF07690	IPR011701, IPR020846
HORVU6Hr1G083390.1	4.86405	-5.09075	1.53361	-3.31945	0.000901936	0.0064666	11.549	1.84576	4.45035	22.0712	20.8829	4.97532	0	0	0	0	0.890182	0.783418	2.86355	0	0.828945	1.49408	7.18644	7.73187	chr6H:551155889-551156997	Cysteine-rich venom protein	GO:0005576	PF00188	IPR001283, IPR014044, IPR018244
HORVU7Hr1G088090.8	10.4382	-5.05691	1.36075	-3.71627	0.000202184	0.00183984	8.39929	2.76863	6.23049	17.6569	26.8494	13.2675	0	0	0	31.3443	9.792	9.40101	2.86355	0	0.828945	20.9171	14.3729	23.1956	chr7H:532353378-532356134	Homeobox protein BEL1 homolog	GO:0003677, GO:0006355	PF05920, PF07526	IPR001356, IPR006563, IPR008422, IPR009057
HORVU6Hr1G000320.1	5.70363	-5.01076	1.43289	-3.49696	0.000470599	0.00378738	12.5989	12.9203	7.12056	0	7.45816	4.97532	0.844567	0	0	1.89965	9.792	3.13367	3.81806	10.3855	1.65789	7.4704	14.3729	4.21739	chr6H:905247-906665	RNA-binding ASCH domain protein	none	none	none
HORVU7Hr1G096370.1	30.5728	-4.96104	1.27755	-3.88326	0.000103066	0.00103794	5.24956	7.38302	3.56028	99.3203	144.688	67.9961	0	0	0	34.1937	23.1447	32.1201	0	2.39665	0	38.099	53.499	38.6594	chr7H:587770547-587773203	unknown protein; Has 30201 Blast hits to 17322 proteins in 780 species: Archae - 12; Bacteria - 1396; Metazoa - 17338; Fungi - 3422; Plants - 5037; Viruses - 0; Other Eukaryotes - 2996 (source: NCBI BLink).	none	none	none
HORVU0Hr1G039170.6	6.58114	-4.92977	1.2287	-4.01218	6.01598e-05	0.000654945	19.9483	18.4576	17.8014	13.2427	14.9163	4.97532	1.68913	0	0	0.949826	0	1.56684	0	6.39107	4.14472	5.97632	5.58945	2.81159	chrUn:248141436-248146524	Squamosa promoter-binding-like protein 16	GO:0003677, GO:0005634	PF03110	IPR004333
HORVU7Hr1G038060.1	9.7485	-4.90446	1.23266	-3.97875	6.92776e-05	0.000742034	9.44921	28.6092	17.8014	15.4498	29.8327	4.97532	0.844567	1.00924	0	1.89965	8.90182	8.61759	1.90903	2.39665	0.828945	6.72336	20.7608	15.4637	chr7H:93152915-93153497	Transcription factor ILI4	GO:0046983	PF00010	IPR011598
HORVU1Hr1G066020.1	10.89	-4.84606	1.43913	-3.36736	0.000758907	0.0056259	12.5989	0	2.67021	13.2427	35.7992	13.2675	0	0	0	13.2976	18.6938	12.5347	1.90903	7.98884	2.48683	17.929	29.5442	14.058	chr1H:469659939-469661403	cyclic nucleotide-gated channel 14	none	PF00027	IPR000595, IPR014710, IPR018490
HORVU3Hr1G111000.1	15.2435	-4.78194	0.729312	-6.55678	5.49834e-11	2.31849e-09	61.9448	97.8251	72.0957	0	0	0	2.5337	1.00924	4.87565	0	0.890182	2.35025	6.68161	17.5755	5.80261	0	0.798493	0	chr3H:682349543-682351673	ubiquitin 13	GO:0005515	PF00240	IPR000626, IPR019956, IPR029071
HORVU7Hr1G008510.1	7.2615	-4.70526	1.05854	-4.44507	8.78631e-06	0.000123167	40.9466	53.5269	25.812	0	0	0	2.5337	1.00924	0.97513	0	0	0	1.90903	3.99442	0	0	0	0	chr7H:11118353-11120076	Cytochrome P450 superfamily protein	GO:0005506, GO:0016705, GO:0020037, GO:0055114	PF00067	IPR001128, IPR002401, IPR017972
HORVU0Hr1G003890.1	519.217	-4.70228	0.32722	-14.3704	7.93873e-47	7.23356e-44	1466.73	1667.64	1364.48	615.786	633.944	583.771	59.9643	45.4157	67.284	26.5951	28.4858	29.7699	419.032	867.588	465.038	548.327	204.414	251.637	chrUn:18554600-18558154	Phosphoadenosine phosphosulfate reductase	GO:0003824, GO:0008152, GO:0016671, GO:0019419, GO:0045454, GO:0055114	PF00085, PF01507	IPR002500, IPR004508, IPR012336, IPR013766, IPR014729, IPR017937
HORVU6Hr1G053100.4	53.7909	-4.68034	1.27464	-3.67188	0.00024077	0.00214078	4.19965	6.46015	2.67021	203.055	211.812	152.577	0	0	0	21.846	41.8386	37.604	0.954515	0	0.828945	115.791	99.0132	69.5869	chr6H:328930071-328936259	phosphate transporter 2;1	GO:0005315, GO:0006817, GO:0016020	PF01384	IPR001204
HORVU6Hr1G005570.1	189.009	-4.67855	0.319961	-14.6222	2.02634e-48	1.93027e-45	641.496	526.963	487.759	0	2.98327	0	21.9587	22.2032	20.4777	0	0	1.56684	507.802	744.56	416.959	6.72336	0	0.702898	chr6H:12363356-12364512	high affinity nitrate transporter 2.6	none	none	IPR020846
HORVU2Hr1G117610.1	4.93042	-4.67719	1.3185	-3.54736	0.000389107	0.00320539	17.8485	15.6889	13.3511	13.2427	10.4414	8.29221	1.68913	0	0	0	0	3.13367	0	0	0	0.74704	0.798493	3.51449	chr2H:740413808-740415361	protein kinase family protein	GO:0004672, GO:0005524, GO:0006468, GO:0007165	PF00069, PF03822	IPR000719, IPR002290, IPR004041, IPR008271, IPR011009, IPR017441, IPR018451
HORVU2Hr1G094180.1	91.7964	-4.67171	1.25164	-3.73246	0.000189621	0.00174064	9.44921	12.9203	3.56028	267.061	392.299	152.577	0	0	0.97513	83.5847	95.2495	104.195	2.86355	4.79331	2.48683	153.143	172.475	194.703	chr2H:663603338-663604887	Nuclear transport factor 2 (NTF2) family protein	none	PF10184	IPR018790, IPR032710
HORVU6Hr1G051860.2	7.03657	-4.61264	1.18731	-3.88494	0.000102355	0.00103227	22.0481	7.38302	16.0213	13.2427	10.4414	8.29221	1.68913	0	0	4.74913	0.890182	2.35025	7.63612	12.7821	6.63156	4.48224	2.39548	5.62318	chr6H:317894528-317899245	Loricrin-like protein	none	none	none
HORVU2Hr1G114680.2	3259.83	-4.57915	0.495041	-9.25005	2.24385e-20	3.28841e-18	151.187	107.054	60.5248	9901.13	16527.3	9769.88	0	5.04619	8.77617	2224.49	2440.88	1954.63	4.77258	17.5755	9.11839	4750.43	5310.78	5433.4	chr2H:732708272-732710569	36.4 kDa proline-rich protein	none	PF14547	IPR016140, IPR027923
HORVU4Hr1G010120.1	55.388	-4.57745	1.3172	-3.47512	0.000510619	0.00403053	5.24956	2.76863	4.45035	183.191	104.414	107.799	0	0	0	83.5847	100.591	46.2216	3.81806	0.798884	0.828945	76.1981	194.832	82.239	chr4H:29950516-29952487	Prostamide/prostaglandin F synthase	none	PF13911	IPR012336, IPR032801
HORVU6Hr1G067170.3	18.2328	-4.57303	1.35032	-3.38662	0.000707582	0.00532261	3.14974	8.3059	0.890071	55.1779	46.2406	92.8727	0	0	0	18.0467	22.2546	14.8849	0	0	1.65789	12.6997	17.5669	34.442	chr6H:465569726-465572966	Lipid A export ATP-binding/permease protein MsbA	GO:0005524, GO:0006810, GO:0016021, GO:0016887, GO:0042626, GO:0055085	PF00005, PF00664	IPR003439, IPR003593, IPR011527, IPR017871, IPR027417
HORVU6Hr1G002400.2	13.409	-4.37227	0.993292	-4.40179	1.07359e-05	0.00014591	26.2478	23.0719	9.79078	24.2783	28.341	33.1688	0	2.01848	0.97513	14.2474	16.0233	3.13367	0.954515	3.19554	2.48683	12.6997	23.1563	17.5724	chr6H:6328532-6330799	Cytochrome P450 superfamily protein	GO:0005506, GO:0016705, GO:0020037, GO:0055114	PF00067	IPR001128, IPR002401, IPR017972
HORVU3Hr1G066090.1	5.12652	-4.35736	1.34955	-3.22876	0.00124329	0.00847615	19.9483	10.1517	8.90071	0	0	0	0	0	1.95026	0	0	0	13.3632	19.9721	15.75	2.24112	0	0	chr3H:503310429-503312717	high affinity nitrate transporter 2.6	GO:0016021, GO:0055085	PF07690	IPR011701, IPR020846
HORVU6Hr1G080870.1	26.7803	-4.34433	1.30814	-3.32101	0.000896914	0.006435	6.29947	1.84576	2.67021	66.2135	74.5816	41.461	0	0	0	42.7422	48.96	35.2538	0	0	0	42.5813	75.8569	43.5797	chr6H:543368898-543370637	zinc finger protein 8	GO:0046872	none	IPR007087
HORVU6Hr1G005590.1	517.052	-4.1782	0.804502	-5.19352	2.0635e-07	4.26899e-06	1630.51	1249.58	1275.47	4.41423	0	3.31688	61.6534	123.127	44.856	2.84948	0	0	1469	2043.55	1386	11.2056	0	1.4058	chr6H:12378589-12380579	high affinity nitrate transporter 2.6	GO:0016021, GO:0055085	PF07690	IPR011701, IPR020846
HORVU6Hr1G014650.4	15.3632	-4.14727	1.28133	-3.23668	0.00120929	0.00828585	3.14974	8.3059	6.23049	39.7281	34.3076	49.7532	0.844567	0	0	19.9463	15.1331	25.0694	0	0	0	24.6523	31.1412	18.2753	chr6H:31210158-31217307	Mechanosensitive ion channel family protein	GO:0016020, GO:0055085	PF00924	IPR006685, IPR010920, IPR016688
HORVU4Hr1G087960.1	102.675	-4.09504	0.345676	-11.8465	2.24428e-32	8.7099e-30	290.826	247.331	293.723	6.62135	0	0	17.7359	19.1755	11.7016	0	0	0	284.446	415.42	254.486	5.97632	0	0.702898	chr4H:638634849-638636785	Sodium transporter HKT1	GO:0006812, GO:0008324, GO:0055085	PF02386	IPR003445
HORVU3Hr1G024590.1	107.823	-4.09494	0.431987	-9.47932	2.55939e-21	4.29097e-19	254.079	269.48	292.833	90.4918	161.096	263.692	15.2022	11.1016	21.4529	3.7993	6.23127	6.26734	67.7706	111.844	58.8551	162.108	79.8493	64.6666	chr3H:95700470-95702580	Phosphoenolpyruvate/phosphate translocator 3, chloroplastic	none	PF03151	IPR004853
HORVU7Hr1G050030.4	68.3405	-4.02351	1.01833	-3.9511	7.77926e-05	0.000815966	17.8485	13.8432	13.3511	289.132	440.032	109.457	2.5337	0	0	10.4481	18.6938	8.61759	3.81806	2.39665	0	180.037	62.2825	57.6376	chr7H:178675841-178678479	tonoplast dicarboxylate transporter	GO:0005215, GO:0006814, GO:0016020, GO:0055085	PF00939	IPR001898
HORVU2Hr1G106300.1	12.5356	-4.01791	1.25428	-3.20336	0.00135835	0.00913573	74.5437	30.455	7.12056	11.0356	25.3578	11.6091	0	7.06467	0	14.2474	0	8.61759	11.4542	4.79331	0	6.72336	5.58945	7.02898	chr2H:709110130-709112683	Serine/threonine-protein kinase	GO:0048544	PF00954, PF01453	IPR000858, IPR001480
HORVU4Hr1G016590.1	39.3317	-3.97814	0.729646	-5.45215	4.97641e-08	1.18378e-06	23.0981	31.3778	19.5816	72.8349	111.872	74.6299	0.844567	2.01848	1.95026	27.545	55.1913	51.7056	8.59064	8.78773	3.31578	73.2099	77.4538	63.9637	chr4H:68801497-68803143	Disease resistance-responsive (dirigent-like protein) family protein	none	PF03018	IPR004265
HORVU2Hr1G103240.1	51.3663	-3.96263	0.645045	-6.14319	8.08823e-10	2.7517e-08	25.1979	34.1465	28.4823	147.877	135.739	96.1896	0	4.03695	1.95026	74.0864	68.544	51.7056	13.3632	11.9833	11.6052	73.957	78.2523	67.4782	chr2H:699507826-699508845	bZIP transcription factor 27	GO:0003700, GO:0006355, GO:0043565	PF00170	IPR004827
HORVU5Hr1G093850.2	9.3274	-3.96077	1.2356	-3.20554	0.00134809	0.00907837	10.4991	13.8432	4.45035	22.0712	17.8996	28.1935	1.68913	0	0	4.74913	8.90182	3.91709	1.90903	0	8.28945	16.4349	9.58192	15.4637	chr5H:593177554-593180904	Phototropic-responsive NPH3 family protein	none	PF03000	IPR011333, IPR027356
HORVU5Hr1G013510.3	139.362	-3.95711	0.49807	-7.94489	1.94369e-15	1.59117e-13	45.1462	82.1361	76.5461	306.789	398.266	301.836	2.5337	0	10.7264	131.076	251.922	155.9	4.77258	7.18996	6.63156	222.618	291.45	212.978	chr5H:44207049-44210749	hydroxysteroid dehydrogenase 1	GO:0008152, GO:0016491	PF00106	IPR002198, IPR002347, IPR016040, IPR020904
HORVU0Hr1G025800.2	69.099	-3.93501	0.656734	-5.99179	2.07547e-09	6.58027e-08	46.1961	32.3007	23.1418	125.806	244.628	179.112	0.844567	5.04619	0.97513	54.1401	74.7753	33.687	7.63612	18.3743	9.94734	126.25	142.132	118.79	chrUn:133995708-133997519	UDP-Glycosyltransferase superfamily protein	GO:0008152, GO:0016758	PF00201	IPR002213
HORVU4Hr1G078010.1	969.054	-3.9309	0.328262	-11.9749	4.8115e-33	1.95432e-30	171.136	204.879	143.301	2438.86	3156.3	2363.28	5.0674	12.1109	17.5523	1310.76	1198.19	846.091	51.5438	63.1119	38.1315	1922.88	1521.13	1978.66	chr4H:606165326-606167450	Eukaryotic aspartyl protease family protein	none	PF14541, PF14543	IPR021109, IPR032799, IPR032861
HORVU5Hr1G086650.2	42.8583	-3.92129	0.38822	-10.1007	5.48519e-24	1.16114e-21	159.587	156.889	165.553	4.41423	2.98327	0	10.1348	4.03695	17.5523	2.84948	0	0	93.5425	75.0951	72.1182	2.98816	1.59699	2.10869	chr5H:577047886-577052012	BURP domain-containing protein 11	none	PF03181	IPR004873
HORVU1Hr1G054000.1	33.1155	-3.91992	0.501594	-7.81493	5.49952e-15	4.23726e-13	53.5455	60.9099	56.9645	64.0064	43.2574	69.6545	0.844567	5.04619	5.85078	28.4948	28.4858	46.2216	15.2722	18.3743	14.921	24.6523	27.9473	31.6304	chr1H:398665774-398666303	Protein NRT1/ PTR FAMILY 6.3	GO:0005215, GO:0006810, GO:0006857, GO:0016020	PF00854	IPR000109, IPR018456, IPR020846
HORVU2Hr1G116450.1	40.7315	-3.89241	0.66211	-5.87879	4.13277e-09	1.24979e-07	35.697	30.455	17.8014	136.841	107.398	89.5558	2.5337	2.01848	0.97513	22.7958	26.7055	25.0694	5.72709	7.18996	2.48683	79.9333	65.4764	74.5072	chr2H:738053241-738055576	Dehydrogenase/reductase SDR family member 4	GO:0008152, GO:0016491	PF00106	IPR002198, IPR002347, IPR013968, IPR016040, IPR020904
HORVU6Hr1G005600.2	126.251	-3.86032	0.330694	-11.6734	1.74371e-31	6.1937e-29	369.569	305.473	314.195	0	2.98327	3.31688	17.7359	31.2864	19.5026	2.84948	0	2.35025	322.626	557.621	318.315	1.49408	3.19397	0	chr6H:12385842-12387748	high affinity nitrate transporter 2.6	GO:0016021, GO:0055085	PF07690	IPR011701, IPR020846
HORVU6Hr1G058780.2	75.0823	-3.85171	0.427872	-9.00201	2.21618e-19	2.99395e-17	96.5919	89.5192	71.2056	145.67	246.119	131.017	5.91197	4.03695	7.80104	94.9826	106.822	112.812	28.6355	21.5699	16.5789	67.2336	43.1186	61.855	chr6H:384884484-384886037	Protein kinase superfamily protein	GO:0004672, GO:0005524, GO:0006468	PF00069	IPR000719, IPR002290, IPR008271, IPR011009, IPR017441
HORVU4Hr1G083940.1	14.9772	-3.84847	1.14699	-3.35526	0.000792895	0.00582572	4.19965	13.8432	8.90071	17.6569	49.2239	38.1442	0	2.01848	0	12.3477	26.7055	15.6684	4.77258	3.19554	2.48683	28.3875	22.3578	19.6811	chr4H:626980036-626982246	Cytochrome P450 superfamily protein	GO:0005506, GO:0016705, GO:0020037, GO:0055114	PF00067	IPR001128, IPR002401, IPR017972
HORVU5Hr1G099170.1	37.3461	-3.84024	0.614993	-6.24436	4.25539e-10	1.52968e-08	81.8931	83.059	52.5142	48.5566	113.364	23.2182	2.5337	4.03695	8.77617	7.59861	16.9135	7.83418	21.9538	47.9331	19.0657	53.7869	39.1262	40.0652	chr5H:609504876-609511151	Protein NRT1/ PTR FAMILY 6.4	GO:0005215, GO:0006810, GO:0016020	PF00854	IPR000109, IPR020846
HORVU3Hr1G033790.2	9.92901	-3.81873	1.11725	-3.41799	0.000630859	0.00483455	8.39929	7.38302	10.6808	17.6569	11.9331	11.6091	0	0	1.95026	11.3979	12.4625	14.1015	1.90903	1.59777	3.31578	18.676	23.1563	22.4927	chr3H:180391705-180393948	receptor-like protein kinase 1	GO:0004672, GO:0005524, GO:0006468	PF00069	IPR000719, IPR002290, IPR008271, IPR011009, IPR017441
HORVU4Hr1G061680.1	67.307	-3.81347	0.485307	-7.85785	3.90792e-15	3.10221e-13	71.394	65.5243	89.8971	220.712	217.778	101.165	0.844567	4.03695	11.7016	65.538	107.712	84.6091	15.2722	16.7766	13.2631	49.3047	35.9322	40.0652	chr4H:517083646-517085704	unknown function	none	PF11250	IPR021410
HORVU2Hr1G099450.1	1549.38	-3.78549	0.352942	-10.7255	7.72446e-27	2.0754e-24	490.309	490.971	284.823	4511.35	9700.09	4235.66	30.4044	26.2402	35.1047	1127.44	1157.24	860.193	4.77258	15.1788	2.48683	1479.89	1921.17	1515.45	chr2H:687681687-687682280	Bifunctional inhibitor/lipid-transfer protein/seed storage 2S albumin superfamily protein	none	PF14547	IPR016140, IPR027923
HORVU7Hr1G020270.2	29.4219	-3.70874	0.711822	-5.21021	1.88625e-07	3.92554e-06	73.4938	37.838	50.734	39.7281	31.3243	51.4117	1.68913	4.03695	6.82591	9.49826	23.1447	29.7699	25.7719	10.3855	3.31578	29.8816	78.2523	22.4927	chr7H:27505060-27507740	Fatty acyl-CoA reductase 1	GO:0080019	PF03015, PF07993	IPR013120, IPR016040, IPR026055
HORVU2Hr1G023590.7	20.4881	-3.67552	1.10731	-3.31932	0.000902361	0.00646691	11.549	6.46015	6.23049	24.2783	32.8159	33.1688	0.844567	0	0.97513	29.4446	19.584	14.1015	12.4087	15.9777	9.94734	50.0517	44.7156	56.2318	chr2H:70640196-70643074	beta glucosidase 43	GO:0004553, GO:0005975	PF00232	IPR001360, IPR013781, IPR017853
HORVU2Hr1G105560.1	18.0278	-3.66986	0.773603	-4.74385	2.09693e-06	3.38823e-05	26.2478	18.4576	26.7021	0	0	0	2.5337	3.02771	0	1.89965	0	0	62.0435	117.436	64.6577	1.49408	0	0	chr2H:707071816-707073012	Acidic endochitinase	GO:0004553, GO:0005975	PF00704	IPR001223, IPR001579, IPR013781, IPR017853
HORVU2Hr1G036960.9	13550.4	-3.66082	0.278367	-13.151	1.67871e-39	1.0994e-36	3708.29	4702.99	3773.01	32195.2	49132.9	32802.3	298.132	419.843	245.733	10015	16923.3	11567.2	718.75	1493.91	737.761	24905.6	25655.6	24612	chr2H:167627986-167629636	Chlorophyll a-b binding protein 7, chloroplastic	none	PF00504	IPR022796, IPR023329
HORVU3Hr1G078520.3	11.7687	-3.65363	1.12326	-3.25271	0.0011431	0.00791146	5.24956	7.38302	10.6808	22.0712	29.8327	26.5351	0.844567	0	0.97513	13.2976	14.2429	11.7513	0.954515	1.59777	4.14472	16.4349	24.7533	21.0869	chr3H:578602529-578604322	Glucan endo-1,3-beta-glucosidase	GO:0004553, GO:0005975	PF00332	IPR000490, IPR013781, IPR017853
HORVU2Hr1G096810.9	30.3435	-3.63583	0.823548	-4.41484	1.01087e-05	0.000138734	14.6988	22.1491	22.2518	72.8349	110.381	92.8727	0	5.04619	0	21.846	17.8036	2.35025	10.4997	11.9833	4.97367	44.0754	43.9171	48.4999	chr2H:676851589-676852873	Myc-like anthocyanin regulatory protein	none	PF14215	IPR025610
HORVU1Hr1G078380.1	3204.05	-3.62727	0.839493	-4.32079	1.55472e-05	0.000200137	55.6453	4.61439	56.9645	14421.3	13435.1	11668.8	1.68913	2.01848	5.85078	695.273	1268.51	717.611	0	4.79331	7.4605	4709.34	4420.46	6197.45	chr1H:520109884-520111240	Chlorophyll a-b binding protein, chloroplastic	none	PF00504	IPR022796, IPR023329
HORVU2Hr1G090660.1	7.49051	-3.6235	0.832915	-4.35038	1.35904e-05	0.000178067	29.3975	31.3778	19.5816	11.0356	14.9163	4.97532	2.5337	0	3.90052	0.949826	0.890182	0	6.68161	2.39665	2.48683	0	1.59699	2.10869	chr2H:645200993-645202963	sulfotransferase 2A	GO:0008146	PF00685	IPR000863, IPR027417
HORVU5Hr1G043200.4	17.5509	-3.61183	0.937259	-3.85361	0.000116387	0.00114728	11.549	14.766	8.01064	48.5566	40.2741	28.1935	1.68913	1.00924	0	19.9463	16.9135	20.3689	1.90903	0	2.48683	25.3994	43.9171	30.9275	chr5H:331643767-331649301	strictosidine synthase-like 2	GO:0009058, GO:0016844	PF03088	IPR011042, IPR018119
HORVU5Hr1G111020.1	50.4175	-3.53964	1.0885	-3.25186	0.00114651	0.00793249	8.39929	3.69151	9.79078	183.191	207.337	140.968	0	2.01848	0	31.3443	40.0582	44.6548	3.81806	6.39107	4.97367	78.4392	74.2599	68.1811	chr5H:634864650-634866226	UDP-Glycosyltransferase superfamily protein	GO:0008152, GO:0016758	PF00201	IPR002213
HORVU1Hr1G054020.3	438.504	-3.51661	0.183272	-19.1879	4.6726e-82	1.08804e-78	897.674	1078.84	920.333	571.643	644.385	597.039	86.1458	95.8776	71.1845	287.797	426.397	311.8	323.581	459.358	379.657	251.005	244.339	246.014	chr1H:398749583-398752980	Protein NRT1/ PTR FAMILY 6.3	GO:0005215, GO:0006810, GO:0016020	PF00854	IPR000109, IPR020846
HORVU5Hr1G063660.1	47.489	-3.49675	0.714337	-4.8951	9.82569e-07	1.70838e-05	41.9965	18.4576	24.922	176.569	189.437	51.4117	1.68913	2.01848	3.90052	20.8962	47.1797	18.0186	9.54515	10.3855	3.31578	95.6211	72.6629	66.7753	chr5H:493801632-493802474	Early light-induced protein 1, chloroplastic	none	PF00504	IPR022796, IPR023329
HORVU5Hr1G072120.4	80.7123	-3.47732	1.08601	-3.20194	0.00136508	0.00916919	6.29947	6.46015	8.01064	227.333	262.527	195.696	0.844567	0	0.97513	112.079	99.7004	109.678	0	2.39665	1.65789	135.214	170.079	113.869	chr5H:534979030-534981211	unknown function	GO:0005506, GO:0016226, GO:0051536	none	IPR001075
HORVU1Hr1G047570.2	10.7059	-3.47218	0.906469	-3.83045	0.00012791	0.00124391	38.8467	41.5295	50.734	2.20712	5.96653	11.6091	6.75654	0	4.87565	0.949826	0	1.56684	3.81806	10.3855	2.48683	2.98816	7.98493	0	chr1H:351855811-351856322	undescribed protein	none	none	none
HORVU5Hr1G080110.4	13.8076	-3.47203	0.889559	-3.90309	9.49715e-05	0.000964301	16.7986	15.6889	9.79078	35.3139	46.2406	16.5844	0	3.02771	0.97513	4.74913	9.792	11.7513	4.77258	6.39107	2.48683	13.4467	30.3427	20.384	chr5H:559082954-559087277	alpha-L-fucosidase 1	GO:0004560, GO:0005975	PF01120	IPR000933, IPR008979, IPR013781, IPR017853
HORVU2Hr1G097780.2	316.893	-3.46695	0.326894	-10.6057	2.80269e-26	7.25136e-24	1551.77	1467.38	1263.9	8.82847	10.4414	3.31688	56.586	181.663	150.17	1.89965	0.890182	0	356.034	337.129	303.394	4.48224	4.79096	1.4058	chr2H:680440771-680446606	Aquaporin-like superfamily protein	GO:0005215, GO:0006810, GO:0016020	PF00230	IPR000425, IPR022357, IPR023271
HORVU5Hr1G025760.1	119.154	-3.45826	0.350033	-9.8798	5.09366e-23	1.00706e-20	290.826	179.038	209.167	128.013	229.711	139.309	12.6685	25.2309	24.3783	51.2906	79.2262	47.7885	106.906	134.213	88.6971	144.926	161.296	92.0796	chr5H:142397102-142399762	COBRA-like protein 5	GO:0010215, GO:0016049, GO:0031225	PF04833	IPR006918
HORVU5Hr1G121940.5	60.9254	-3.45475	0.84616	-4.08285	4.44861e-05	0.000503399	12.5989	17.5347	10.6808	88.2847	92.4812	121.066	2.5337	1.00924	0	74.0864	149.551	82.2588	2.86355	10.3855	4.97367	129.985	209.205	87.1593	chr5H:661052084-661053811	Sec14p-like phosphatidylinositol transfer family protein	none	PF00650, PF03765	IPR001251, IPR011074
HORVU7Hr1G000250.3	153.983	-3.41756	0.377659	-9.04933	1.4385e-19	1.98333e-17	344.371	255.637	227.858	333.275	299.818	122.725	28.7153	23.2125	25.3534	72.1868	75.6655	62.6734	69.6796	171.76	88.6971	232.329	143.729	194	chr7H:261420-264375	Acid beta-fructofuranosidase	GO:0004553, GO:0004564, GO:0004575, GO:0005975	PF00251, PF08244, PF11837	IPR001362, IPR013148, IPR013189, IPR013320, IPR021792, IPR023296
HORVU2Hr1G065480.1	13.6407	-3.40258	0.789685	-4.30878	1.64159e-05	0.000209518	30.4474	13.8432	24.922	8.82847	37.2908	16.5844	2.5337	1.00924	2.92539	3.7993	4.45091	0.783418	11.4542	27.1621	8.28945	15.6878	20.7608	14.7609	chr2H:450072568-450073461	Protein NRT1/ PTR FAMILY 6.4	GO:0005215, GO:0006810, GO:0016020	PF00854	IPR000109
HORVU2Hr1G085000.2	133.525	-3.40206	0.489054	-6.95641	3.49062e-12	1.83801e-10	46.1961	58.1413	54.2943	553.986	723.442	330.03	4.22284	4.03695	6.82591	55.0899	58.752	31.3367	8.59064	11.9833	7.4605	198.713	147.721	102.623	chr2H:614417958-614419162	B-box zinc finger family protein	none	none	none
HORVU7Hr1G018880.1	17.3044	-3.37376	0.750113	-4.49767	6.87018e-06	9.94326e-05	104.991	83.9819	48.9539	2.20712	0	0	3.37827	6.05543	13.6518	0	0	0	3.81806	15.1788	9.11839	2.98816	2.39548	14.7609	chr7H:25425418-25426975	O-methyltransferase family protein	GO:0008168, GO:0008171, GO:0046983	PF00891, PF08100	IPR001077, IPR011991, IPR012967, IPR016461, IPR029063
HORVU3Hr1G018810.2	333.537	-3.32155	0.26623	-12.4763	1.00578e-35	4.79048e-33	639.396	488.202	453.936	483.359	847.247	578.796	65.0317	56.5173	36.0798	174.768	252.812	159.034	178.494	198.123	135.118	429.548	451.149	376.05	chr3H:49046615-49047442	FASCICLIN-like arabinogalactan-protein 11	none	PF02469	IPR000782
HORVU1Hr1G093460.7	19.5763	-3.29804	0.773453	-4.26405	2.00757e-05	0.000250762	32.5473	14.766	43.6135	30.8996	32.8159	9.95065	4.22284	0	4.87565	14.2474	7.12146	8.61759	20.0448	39.9442	20.7236	41.0872	19.1638	7.73187	chr1H:553063611-553066612	Acyl-protein thioesterase 2	GO:0016787	PF02230	IPR003140, IPR029058
HORVU3Hr1G031680.3	71.3261	-3.2869	0.375978	-8.74228	2.28462e-18	2.70502e-16	113.39	107.054	85.4468	61.7993	105.906	81.2636	5.91197	20.1848	5.85078	50.3408	59.6422	66.5905	105.951	113.442	110.25	59.0162	85.4388	46.3912	chr3H:158516938-158519102	Aquaporin-like superfamily protein	GO:0005215, GO:0006810, GO:0016020	PF00230	IPR000425, IPR022357, IPR023271
HORVU4Hr1G001420.14	76.0986	-3.24774	0.676016	-4.80424	1.55344e-06	2.59199e-05	49.3458	19.3804	17.8014	238.369	284.902	192.379	8.44567	0	0	41.7924	50.7404	31.3367	14.3177	4.79331	2.48683	151.649	157.303	104.732	chr4H:2255016-2258920	GDSL esterase/lipase	GO:0016788	PF00657	IPR001087, IPR013830
HORVU1Hr1G051160.1	682.925	-3.20676	0.918699	-3.49054	0.000482041	0.0038543	16.7986	10.1517	0	1948.88	2623.78	2011.69	0	3.02771	0	463.515	789.592	518.622	20.9993	13.581	11.6052	1362.6	1365.42	1132.37	chr1H:379485428-379487713	Antiholin-like protein LrgB	none	PF04172	IPR007300
HORVU2Hr1G072880.2	79.7089	-3.1555	0.805557	-3.91716	8.95986e-05	0.000917845	12.5989	14.766	6.23049	273.683	319.209	212.281	1.68913	1.00924	0.97513	68.3875	34.7171	46.2216	3.81806	5.59219	2.48683	129.985	154.908	146.203	chr2H:525243771-525244507	ferredoxin 3	GO:0009055, GO:0022900, GO:0051536, GO:0051537	PF00111	IPR001041, IPR006058, IPR010241, IPR012675
HORVU0Hr1G008640.16	43.6529	-3.11348	0.928251	-3.35414	0.000796134	0.0058399	2.09982	11.0745	10.6808	169.948	184.962	135.992	0	0	2.92539	19.9463	17.8036	19.5854	1.90903	1.59777	4.97367	85.9096	55.8945	60.4492	chrUn:51716069-51717789	Tryptophan/tyrosine permease	GO:0003333	PF03222	IPR018227
HORVU2Hr1G116390.2	633.852	-3.10898	0.699421	-4.44507	8.78631e-06	0.000123167	25.1979	13.8432	9.79078	2282.16	3120.5	1791.12	3.37827	0	1.95026	260.252	536.78	302.399	2.86355	5.59219	0.828945	1193.02	1066.79	792.869	chr2H:737966163-737969220	Chalcone synthase 1	GO:0003824, GO:0008152, GO:0009058, GO:0016746, GO:0016747	PF00195, PF02797	IPR001099, IPR011141, IPR012328, IPR016039, IPR018088
HORVU7Hr1G036180.1	30.1213	-3.09995	0.530953	-5.83846	5.2684e-09	1.5507e-07	35.697	31.3778	28.4823	90.4918	53.6988	61.3623	7.6011	3.02771	0	15.1972	15.1331	17.2352	20.9993	19.9721	14.0921	54.5339	36.7307	36.5507	chr7H:83278444-83279568	Copper ion-binding protein, putative	GO:0009055	none	IPR003245, IPR008972
HORVU0Hr1G018290.1	11.6879	-3.09951	0.900897	-3.44047	0.000580697	0.00450395	17.8485	30.455	7.12056	6.62135	25.3578	3.31688	3.37827	1.00924	1.95026	10.4481	8.01164	7.83418	1.90903	11.1844	3.31578	30.6286	28.7458	11.2464	chrUn:95050538-95051965	Ethylene-responsive transcription factor 1	GO:0003677, GO:0003700, GO:0006355	PF00847	IPR001471, IPR016177
HORVU2Hr1G011550.11	45.6385	-3.08256	0.92345	-3.33809	0.000843552	0.00613192	10.4991	5.53727	8.01064	70.6278	92.4812	66.3377	0.844567	1.00924	0.97513	67.4377	61.4226	89.3096	2.86355	12.7821	4.14472	118.032	97.4162	111.761	chr2H:23174209-23179249	Endo-1,4-beta-xylanase Z	GO:0004553, GO:0005975	PF00331	IPR001000, IPR008979, IPR013781, IPR017853
HORVU4Hr1G028720.1	202.51	-3.07186	0.350604	-8.76163	1.92455e-18	2.31798e-16	144.888	110.745	120.16	361.967	414.674	437.829	9.29024	28.2587	7.80104	176.668	112.163	90.093	83.0428	51.1286	87.0392	487.07	488.678	433.688	chr4H:179949762-179952022	xyloglucan endotransglucosylase/hydrolase 5	GO:0004553, GO:0005618, GO:0005975, GO:0006073, GO:0010411, GO:0016762, GO:0042546, GO:0048046	PF00722, PF06955	IPR000757, IPR008263, IPR010713, IPR013320, IPR016455
HORVU2Hr1G001160.1	74.347	-3.07036	0.542035	-5.6645	1.47454e-08	3.88704e-07	18.8984	35.9922	24.0319	90.4918	111.872	112.774	0.844567	8.0739	0.97513	107.33	162.013	157.467	7.63612	4.79331	11.6052	150.902	170.878	161.666	chr2H:2374059-2377454	Cytochrome P450 superfamily protein	GO:0005506, GO:0016705, GO:0020037, GO:0055114	PF00067	IPR001128, IPR002401, IPR017972
HORVU5Hr1G010860.1	430.989	-3.05825	0.38479	-7.94784	1.8979e-15	1.55977e-13	54.5954	92.2878	55.1844	880.64	1461.8	1223.93	9.29024	5.04619	9.7513	441.669	619.567	554.66	27.6809	23.1676	36.4736	661.131	943.021	657.912	chr5H:28146033-28151169	pectinesterase family protein	GO:0004857, GO:0005618, GO:0030599, GO:0042545	PF01095, PF04043	IPR000070, IPR006501, IPR011050, IPR012334, IPR018040
HORVU1Hr1G053990.10	349.385	-3.05535	0.218727	-13.9688	2.41667e-44	1.94793e-41	975.368	917.341	928.344	211.883	256.561	185.745	106.415	156.432	77.0353	101.631	151.331	113.596	535.483	749.353	619.222	68.7277	66.2749	68.1811	chr1H:398805769-398808009	Protein NRT1/ PTR FAMILY 6.3	GO:0005215, GO:0006810, GO:0006857, GO:0016020	PF00854	IPR000109, IPR018456, IPR020846
HORVU2Hr1G089190.3	37.0263	-3.04349	0.870511	-3.49621	0.000471925	0.0037966	83.9929	76.5989	48.0638	44.1423	43.2574	9.95065	8.44567	8.0739	8.77617	97.8321	0.890182	7.05076	15.2722	13.581	8.28945	60.5103	49.5066	82.239	chr2H:637626559-637627368	Protein LIGHT-DEPENDENT SHORT HYPOCOTYLS 6	none	PF04852	IPR006936
HORVU2Hr1G084750.4	2239.73	-3.03047	0.258472	-11.7245	9.54167e-32	3.5708e-29	196.333	179.038	182.464	6597.07	6951.01	6701.76	26.1816	24.2217	17.5523	1372.5	2249.49	1497.11	89.7244	134.213	83.7234	4976.03	4875.6	4161.15	chr2H:613632065-613634928	2-phosphoglycolate phosphatase 1	GO:0008152, GO:0016791	PF13242, PF13344	IPR006349, IPR006357, IPR023214, IPR023215
HORVU3Hr1G028440.2	26.9682	-3.02785	0.944753	-3.20491	0.00135103	0.00909528	10.4991	5.53727	7.12056	26.4854	55.1904	33.1688	0.844567	0	1.95026	60.7889	51.6306	35.2538	1.90903	2.39665	0	73.2099	58.29	61.1521	chr3H:126675378-126677409	RING/U-box superfamily protein	GO:0005515, GO:0008270	PF13639	IPR001841, IPR013083
HORVU2Hr1G024280.2	459.999	-3.02482	0.278166	-10.8742	1.53013e-27	4.2756e-25	1422.63	1714.71	1554.95	94.906	67.1235	63.0208	134.286	210.931	232.081	34.1937	35.6073	62.6734	842.837	997.806	741.906	16.4349	39.1262	14.7609	chr2H:73779135-73786852	Peroxidase superfamily protein	GO:0004601, GO:0006979, GO:0020037, GO:0055114	PF00141	IPR000823, IPR002016, IPR010255, IPR019793, IPR019794
HORVU1Hr1G054060.6	24.049	-3.01523	0.550837	-5.47391	4.40206e-08	1.05796e-06	49.3458	41.5295	45.3936	57.385	50.7155	28.1935	5.91197	5.04619	5.85078	3.7993	11.5724	5.48392	17.1813	13.581	11.6052	41.0872	10.3804	28.8188	chr1H:399235401-399237628	QWRF motif-containing protein 7	none	PF04484	IPR007573
HORVU1Hr1G047010.1	7.14202	-3.0021	0.863707	-3.47584	0.000509264	0.00402407	17.8485	6.46015	13.3511	11.0356	5.96653	8.29221	1.68913	1.00924	1.95026	3.7993	12.4625	10.1844	2.86355	2.39665	2.48683	5.22928	9.58192	11.9493	chr1H:346439850-346442657	Protein kinase superfamily protein	GO:0004672, GO:0005524, GO:0006468	PF00069	IPR000719, IPR002290, IPR008271, IPR011009, IPR017441
HORVU5Hr1G042390.1	9.78472	-2.98512	0.77627	-3.84547	0.000120323	0.00118219	19.9483	23.0719	16.0213	11.0356	20.8829	0	3.37827	3.02771	0.97513	4.74913	8.01164	3.13367	7.63612	14.3799	10.7763	7.4704	10.3804	11.2464	chr5H:324159009-324160616	unknown function	none	PF11250	IPR021410
HORVU3Hr1G067130.5	70.0873	-2.92302	0.460616	-6.34589	2.21149e-10	8.36573e-09	29.3975	28.6092	40.9432	167.741	176.013	135.992	5.91197	5.04619	1.95026	40.8425	57.8618	41.5211	27.6809	31.1565	23.2105	175.554	130.154	141.985	chr3H:510060682-510064059	calcineurin B-like protein 10	GO:0005509	PF13499	IPR002048, IPR011992, IPR018247
HORVU5Hr1G057590.2	422.732	-2.91319	0.508583	-5.72806	1.01588e-08	2.78297e-07	27.2977	30.455	13.3511	1052.79	980.003	1116.13	5.0674	4.03695	0	567.046	581.289	543.692	0.954515	3.99442	4.97367	1023.45	845.604	809.035	chr5H:451466496-451472326	Oxygen-dependent choline dehydrogenase	GO:0016491, GO:0016614, GO:0050660, GO:0055114	PF00732, PF05199	IPR000172, IPR007867, IPR012132, IPR023753
HORVU2Hr1G013870.4	1238.77	-2.91016	0.385175	-7.55543	4.17479e-14	2.81321e-12	90.2924	80.2904	73.8759	4204.56	6060.5	3633.65	14.3576	3.02771	14.627	469.214	721.047	429.313	29.59	50.3297	18.2368	2163.43	2380.31	1861.27	chr2H:29989394-29992391	fatty acid desaturase 8	GO:0006629	PF00487	IPR005804
HORVU4Hr1G005690.1	129.592	-2.9079	0.449633	-6.46728	9.97839e-11	4.04482e-09	106.041	107.054	64.0851	147.877	102.923	33.1688	8.44567	12.1109	16.5772	144.374	74.7753	68.9407	71.5886	102.257	72.9471	448.971	362.516	388	chr4H:13535155-13536585	undescribed protein	GO:0050832	PF14861	IPR029227
HORVU2Hr1G090670.1	54.2266	-2.90283	0.479159	-6.05817	1.37675e-09	4.47327e-08	47.246	46.1439	26.7021	112.563	125.297	170.819	4.22284	8.0739	3.90052	40.8425	65.8735	53.2724	8.59064	19.9721	7.4605	90.3919	81.4463	63.2608	chr2H:645207383-645208851	sulfotransferase 4B	GO:0008146	PF00685	IPR000863, IPR027417
HORVU7Hr1G018870.2	10.6934	-2.86837	0.886398	-3.23599	0.00121222	0.00830209	34.6471	42.4524	56.9645	2.20712	0	0	1.68913	8.0739	8.77617	3.7993	0	0	5.72709	6.39107	7.4605	0.74704	1.59699	11.9493	chr7H:25414557-25416109	O-methyltransferase family protein	GO:0008168, GO:0008171, GO:0046983	PF00891, PF08100	IPR001077, IPR011991, IPR012967, IPR016461, IPR029063
HORVU7Hr1G040380.5	1932.39	-2.86082	0.502337	-5.69502	1.23358e-08	3.32289e-07	35.697	26.7635	32.9326	5945.97	10894.9	6776.39	5.0674	6.05543	1.95026	707.62	1236.46	879.778	11.4542	32.7543	11.6052	2678.89	3058.23	2440.46	chr7H:109380305-109381501	Chlorophyll a-b binding protein, chloroplastic	none	PF00504	IPR022796, IPR023329
HORVU5Hr1G064000.2	29.2586	-2.85484	0.756285	-3.77483	0.000160119	0.00150476	14.6988	21.2262	12.461	64.0064	86.5147	33.1688	0	5.04619	1.95026	7.59861	20.4742	6.26734	4.77258	14.3799	5.80261	67.9807	59.0885	101.217	chr5H:495056333-495059352	nodulin MtN21 /EamA-like transporter family protein	GO:0016020, GO:0016021	PF00892	IPR000620
HORVU7Hr1G001830.3	37.6329	-2.85188	0.432292	-6.59711	4.19251e-11	1.80416e-09	50.3958	36.9151	40.9432	86.0776	82.0398	72.9714	8.44567	5.04619	3.90052	24.6955	26.7055	21.9357	19.0903	15.1788	16.5789	37.352	68.6704	60.4492	chr7H:3848283-3850992	myb-like transcription factor family protein	GO:0003677	PF00249	IPR001005, IPR006447, IPR009057, IPR017930
HORVU7Hr1G048820.4	14.9446	-2.84871	0.637185	-4.47078	7.79337e-06	0.000111333	35.697	55.3727	38.273	13.2427	28.341	8.29221	4.22284	6.05543	7.80104	1.89965	6.23127	9.40101	5.72709	4.79331	7.4605	3.7352	12.7759	19.6811	chr7H:167863152-167864652	BURP domain-containing protein 13	none	PF03181	IPR004873
HORVU0Hr1G029350.1	5.5596	-2.84274	0.852405	-3.33496	0.000853114	0.00618369	19.9483	18.4576	16.0213	0	1.49163	0	1.68913	4.03695	1.95026	2.84948	1.78036	4.70051	1.90903	11.9833	3.31578	2.24112	5.58945	2.10869	chrUn:159809941-159810561	Senescence-associated protein	none	none	none
HORVU1Hr1G058630.1	14.314	-2.82982	0.866059	-3.26746	0.00108515	0.007578	18.8984	12.9203	16.0213	19.8641	89.498	13.2675	0	3.02771	3.90052	3.7993	7.12146	7.05076	0.954515	4.79331	0.828945	17.1819	22.3578	16.1666	chr1H:427856216-427858176	Phytochrome A-associated F-box protein	GO:0005515	none	IPR001810
HORVU7Hr1G037410.4	22.7203	-2.82048	0.546584	-5.16019	2.46694e-07	4.99998e-06	25.1979	44.2981	23.1418	26.4854	41.7657	31.5104	3.37827	0	9.7513	19.9463	16.9135	18.802	15.2722	23.1676	12.4342	33.6168	29.5442	33.7391	chr7H:89779039-89780525	Protein of unknown function (DUF581)	none	PF04570	IPR007650
HORVU2Hr1G029840.8	17.8525	-2.8005	0.740143	-3.78372	0.000154499	0.00145849	24.148	18.4576	9.79078	19.8641	32.8159	14.926	2.5337	1.00924	3.90052	17.0969	26.7055	3.91709	14.3177	17.5755	14.0921	39.5931	24.7533	35.8478	chr2H:108258928-108262909	alpha/beta-Hydrolases superfamily protein	GO:0003824	PF12695	IPR000073, IPR000639, IPR029058, IPR029059
HORVU4Hr1G006390.1	11.6731	-2.79858	0.714982	-3.91421	9.07021e-05	0.000927241	25.1979	22.1491	18.6915	15.4498	50.7155	11.6091	1.68913	4.03695	3.90052	3.7993	0.890182	0	7.63612	6.39107	4.97367	8.96448	12.7759	11.2464	chr4H:15102251-15102456	UDP-Glycosyltransferase superfamily protein	none	none	none
HORVU5Hr1G053270.2	417.76	-2.78713	0.485321	-5.74285	9.30983e-09	2.58128e-07	19.9483	29.5321	21.3617	1366.21	1596.05	1315.14	4.22284	3.02771	2.92539	417.924	405.923	437.93	8.59064	7.98884	6.63156	544.592	649.175	682.514	chr5H:417212009-417213996	Rhodanese-like domain-containing protein 10	none	PF00581	IPR001763
HORVU1Hr1G073720.5	67.8871	-2.7805	0.41435	-6.71052	1.93938e-11	8.85479e-10	61.9448	51.6812	58.7447	141.256	114.856	167.503	12.6685	8.0739	3.90052	58.8892	115.724	103.411	30.5445	21.5699	19.0657	62.0043	108.595	81.5361	chr1H:504429876-504439484	Solute carrier family 35 member F2	GO:0006810, GO:0016021	PF06027	IPR009262
HORVU7Hr1G000260.2	981.758	-2.78005	0.323607	-8.59082	8.63525e-18	9.57508e-16	2874.66	2046.02	1895.85	1284.54	1602.01	719.764	288.842	336.076	367.624	364.733	261.714	240.509	669.115	1566.61	792.471	1045.11	588.49	727.499	chr7H:276441-280334	Acid beta-fructofuranosidase	GO:0004553, GO:0004564, GO:0004575, GO:0005975	PF00251, PF08244, PF11837	IPR001362, IPR013148, IPR013189, IPR013320, IPR021792, IPR023296
HORVU5Hr1G059090.1	92.9464	-2.77686	0.455649	-6.09429	1.09927e-09	3.63941e-08	331.772	262.097	267.021	72.8349	144.688	74.6299	19.425	71.6559	35.1047	37.0432	23.1447	9.40101	40.0896	79.8884	41.4472	64.2455	59.887	38.6594	chr5H:461407081-461408247	Galactosyltransferase family protein	GO:0006486, GO:0008378, GO:0016020	PF01762	IPR002659
HORVU7Hr1G120660.5	66.7698	-2.7715	0.81723	-3.39133	0.000695531	0.00525081	9.44921	8.3059	8.01064	189.812	208.829	149.26	0	0	3.90052	10.4481	24.9251	16.4518	6.68161	10.3855	3.31578	181.531	212.399	158.152	chr7H:652117526-652121158	PHYTOENE SYNTHASE	GO:0009058, GO:0016740, GO:0016765	PF00494	IPR002060, IPR008949, IPR019845
HORVU6Hr1G002300.1	126.232	-2.76939	0.408236	-6.78379	1.17064e-11	5.55047e-10	54.5954	49.8354	38.273	282.511	290.868	286.91	1.68913	13.1201	6.82591	85.4844	169.135	143.365	6.68161	4.79331	6.63156	256.235	307.42	267.804	chr6H:6186867-6188141	Cytochrome P450 superfamily protein	GO:0004497, GO:0005506, GO:0016705, GO:0020037, GO:0055114	PF00067	IPR001128, IPR002403
HORVU3Hr1G085860.2	15.7507	-2.76444	0.639586	-4.32223	1.5446e-05	0.000198956	33.5972	11.0745	25.812	35.3139	35.7992	23.2182	3.37827	5.04619	1.95026	2.84948	4.45091	3.91709	11.4542	11.9833	6.63156	32.1227	21.5593	13.3551	chr3H:614567701-614572406	Regulator of chromosome condensation (RCC1) family protein	none	PF00415	IPR000408, IPR009091
HORVU5Hr1G097870.1	1148.38	-2.76363	0.371951	-7.43011	1.0851e-13	6.80854e-12	77.6935	83.059	79.2163	4332.57	4931.34	2890.66	15.2022	7.06467	12.6767	335.289	513.635	289.081	35.3171	32.7543	9.94734	2220.95	2314.03	2490.37	chr5H:606030788-606033849	Cytochrome b6-f complex subunit 7	GO:0009512	PF08041	IPR012595
HORVU7Hr1G109800.14	84.6759	-2.74013	0.727338	-3.76733	0.000165	0.00154328	6.29947	13.8432	10.6808	251.611	299.818	331.688	3.37827	1.00924	0	59.839	83.6771	76.7749	8.59064	10.3855	6.63156	146.42	110.192	103.326	chr7H:628955648-628958742	Cryptochrome DASH	GO:0003913, GO:0006281	PF00875, PF03441	IPR002081, IPR005101, IPR006050, IPR014133, IPR014729
HORVU2Hr1G065040.1	25.0752	-2.73905	0.543247	-5.04199	4.60706e-07	8.70123e-06	28.3476	23.9948	35.6028	52.9708	44.749	48.0948	3.37827	6.05543	3.90052	22.7958	31.1564	14.1015	5.72709	7.18996	14.0921	39.5931	47.1111	22.4927	chr2H:444330817-444332599	laccase 7	GO:0005507, GO:0016491, GO:0055114	PF00394, PF07732	IPR001117, IPR008972, IPR011707
HORVU7Hr1G072450.2	47.9257	-2.7246	0.344121	-7.91758	2.42176e-15	1.94455e-13	118.64	100.594	108.589	97.1132	47.7323	43.1195	17.7359	15.1386	16.5772	19.9463	24.0349	28.203	32.4535	39.9442	42.2762	37.352	47.9096	25.3043	chr7H:404936300-404938849	myb domain protein 103	GO:0003677	PF00249	IPR001005, IPR009057, IPR017930
HORVU2Hr1G003280.3	10.5555	-2.72421	0.693357	-3.92902	8.52939e-05	0.000882719	39.8966	31.3778	32.9326	0	0	0	7.6011	7.06467	0.97513	1.89965	4.45091	0	18.1358	25.5643	15.75	2.24112	0	2.10869	chr2H:7158123-7160088	Chalcone synthase	GO:0003824, GO:0008152, GO:0009058, GO:0016747	PF00195, PF02797	IPR001099, IPR011141, IPR012328, IPR016039
HORVU5Hr1G078960.1	85.0664	-2.7088	0.592184	-4.57426	4.77902e-06	7.18464e-05	14.6988	29.5321	16.9113	286.925	355.009	237.157	2.5337	2.01848	4.87565	2.84948	12.4625	6.26734	8.59064	20.771	8.28945	129.985	182.855	209.464	chr5H:556110329-556112439	CDGSH iron-sulfur domain-containing protein 2	GO:0043231, GO:0051537	PF09360	IPR006622, IPR018967
HORVU1Hr1G079040.4	10.0167	-2.69933	0.743173	-3.63217	0.000281043	0.00244188	30.4474	16.6118	13.3511	2.20712	10.4414	19.9013	4.22284	0	4.87565	5.69896	8.01164	8.61759	4.77258	10.3855	7.4605	14.1938	12.7759	6.32608	chr1H:522198401-522199814	myb domain protein 86	GO:0003677	PF00249	IPR001005, IPR009057, IPR017930
HORVU5Hr1G081190.1	238.709	-2.68695	0.245855	-10.929	8.37702e-28	2.40489e-25	474.56	439.29	493.099	536.329	443.015	300.178	81.923	79.7298	56.5575	67.4377	89.9084	68.1573	195.676	222.09	160.815	256.982	158.102	172.913	chr5H:563474725-563478591	B-box zinc finger family protein	GO:0005622, GO:0008270	PF00643	IPR000315
HORVU7Hr1G001040.6	3237.89	-2.65769	0.292103	-9.09847	9.16171e-20	1.2886e-17	7154.1	4547.94	4641.72	5147	4543.51	3238.94	806.562	747.845	1035.59	2124.76	1335.27	1407.8	1160.69	2049.14	972.352	7646.7	4347	5375.06	chr7H:2257431-2260153	Acid beta-fructofuranosidase	GO:0004553, GO:0005975	PF00251, PF08244	IPR001362, IPR013148, IPR013189, IPR013320, IPR023296
HORVU4Hr1G085800.1	8.46526	-2.65702	0.784247	-3.38799	0.000704066	0.00529997	17.8485	24.9177	16.0213	2.20712	4.4749	13.2675	3.37827	1.00924	4.87565	8.54844	2.67055	6.26734	4.77258	6.39107	3.31578	2.98816	16.7684	12.6522	chr4H:632567467-632568649	flowering promoting factor 1	none	none	none
HORVU2Hr1G124860.3	31.4666	-2.65503	0.508246	-5.22391	1.75184e-07	3.67869e-06	64.0446	61.8328	54.2943	46.3495	77.5649	24.8766	13.5131	3.02771	11.7016	16.147	19.584	7.83418	19.0903	39.1453	17.4078	26.8934	27.9473	35.1449	chr2H:759290324-759292078	ABC transporter G family member 5	GO:0005524, GO:0016020, GO:0016887	PF00005, PF01061	IPR003439, IPR013525, IPR017871, IPR027417
HORVU5Hr1G032980.3	2723.61	-2.64411	0.567308	-4.66081	3.14969e-06	4.9223e-05	56.6952	26.7635	40.0532	11364.4	16481.1	5822.79	5.91197	5.04619	8.77617	1249.02	2093.71	1427.39	22.9084	64.7096	19.8947	3793.47	3526.94	3015.43	chr5H:217500334-217514112	fructose-bisphosphate aldolase 2	GO:0003824, GO:0004332, GO:0006096	PF00274	IPR000741, IPR013785, IPR029768
HORVU3Hr1G058810.2	129.852	-2.63449	0.310972	-8.47179	2.41647e-17	2.55768e-15	65.0945	77.5217	60.5248	328.86	389.316	346.614	13.5131	9.08314	9.7513	46.5415	61.4226	47.7885	46.7712	75.0951	62.9998	225.606	216.392	254.449	chr3H:444127967-444136353	TRICHOME BIREFRINGENCE-LIKE 38	none	PF13839, PF14416	IPR025846, IPR026057
HORVU5Hr1G046480.1	136.676	-2.61336	0.356011	-7.34068	2.12518e-13	1.29094e-11	74.5437	45.221	64.0851	445.838	593.67	371.491	10.1348	7.06467	12.6767	63.6384	58.752	49.3553	24.8174	23.9665	33.1578	230.088	195.631	156.043	chr5H:361449454-361451747	Chalcone--flavonone isomerase	GO:0009813, GO:0016872, GO:0045430	PF02431	IPR016087, IPR016088
HORVU4Hr1G090300.4	1266.99	-2.60987	0.338388	-7.71264	1.23237e-14	9.03038e-13	102.891	72.9074	97.9078	4204.56	5820.35	3879.1	17.7359	14.1293	12.6767	953.625	1221.33	896.23	51.5438	110.246	43.1051	1919.15	1728.74	1659.54	chr4H:644845317-644848105	Transcriptional coactivator/pterin dehydratase	GO:0006729, GO:0008124	PF01329	IPR001533
HORVU5Hr1G015610.1	19.9245	-2.60478	0.471249	-5.5274	3.25016e-08	8.02279e-07	102.891	82.1361	99.6879	0	0	1.65844	7.6011	17.157	22.428	0	1.78036	0	8.59064	5.59219	9.11839	0	0	0	chr5H:59594726-59595412	RRNA intron-encoded homing endonuclease	none	none	none
HORVU4Hr1G083930.1	341.151	-2.60472	0.352669	-7.38573	1.51621e-13	9.37321e-12	106.041	104.285	63.195	412.731	715.984	603.673	16.8913	17.157	10.7264	441.669	815.407	582.079	21.9538	40.7431	38.1315	606.597	850.395	693.057	chr4H:626954888-626957377	Cytochrome P450 superfamily protein	GO:0005506, GO:0016705, GO:0020037, GO:0055114	PF00067	IPR001128, IPR002401, IPR017972
HORVU1Hr1G004560.1	951.216	-2.59309	0.572731	-4.52759	5.96607e-06	8.74342e-05	4136.65	4362.44	3252.32	88.2847	44.749	56.387	486.471	358.279	1102.87	15.1972	12.4625	7.05076	835.201	1247.86	911.01	79.9333	14.3729	110.355	chr1H:9388301-9388845	Protein TAR1	none	none	none
HORVU7Hr1G076120.2	126.388	-2.59302	0.281142	-9.22317	2.88445e-20	4.16892e-18	473.51	624.788	495.769	2.20712	0	0	89.5241	90.8314	83.8612	1.89965	0.890182	0	104.042	195.727	102.789	2.24112	4.79096	2.10869	chr7H:444152224-444153846	Peroxidase superfamily protein	GO:0004601, GO:0006979, GO:0020037, GO:0055114	PF00141	IPR000823, IPR002016, IPR010255, IPR019793, IPR019794
HORVU5Hr1G117110.1	819.36	-2.59039	0.633836	-4.08685	4.37274e-05	0.000495616	3348.17	2938.44	2435.23	169.948	295.343	48.0948	423.128	468.286	556.799	247.905	61.4226	39.1709	776.975	1107.25	876.195	415.354	160.497	380.268	chr5H:650458456-650462179	lipoxygenase 1	GO:0005515, GO:0016491, GO:0016702, GO:0046872, GO:0055114	PF00305, PF01477	IPR001024, IPR001246, IPR013819, IPR020833, IPR027433
HORVU6Hr1G079190.1	498.742	-2.58265	0.523985	-4.92886	8.2711e-07	1.47773e-05	31.4974	16.6118	25.812	814.426	1154.52	917.118	0.844567	2.01848	9.7513	393.228	699.683	434.797	3.81806	8.78773	0.828945	1255.03	1889.24	1319.34	chr6H:536814276-536816896	Peroxidase superfamily protein	GO:0004601, GO:0006979, GO:0020037, GO:0055114	PF00141	IPR000823, IPR002016, IPR010255, IPR019793, IPR019794
HORVU1Hr1G067480.2	73.1944	-2.58135	0.439625	-5.87171	4.3132e-09	1.29316e-07	92.3922	124.589	76.5461	37.521	43.2574	139.309	13.5131	17.157	18.5275	37.993	72.1047	87.7428	105.951	89.475	93.6708	102.345	95.8192	69.5869	chr1H:478253905-478257709	Glycerol-3-phosphate dehydrogenase [NAD(+)]	GO:0004367, GO:0005975, GO:0006072, GO:0009331, GO:0016491, GO:0016616, GO:0046168, GO:0051287, GO:0055114	PF01210, PF07479	IPR006109, IPR006168, IPR008927, IPR011128, IPR013328, IPR016040
HORVU2Hr1G010800.1	32.5288	-2.55808	0.42603	-6.00446	1.91975e-09	6.11432e-08	96.5919	76.5989	99.6879	39.7281	31.3243	23.2182	10.9794	14.1293	21.4529	7.59861	0.890182	7.05076	26.7264	17.5755	29.0131	40.3402	27.1488	15.4637	chr2H:21197387-21198718	expansin 11	GO:0005576, GO:0009664	PF01357, PF03330	IPR002963, IPR007112, IPR007117, IPR007118, IPR009009
HORVU1Hr1G003620.1	16.2819	-2.55681	0.715608	-3.57292	0.000353023	0.00295814	60.8949	47.0668	50.734	4.41423	10.4414	6.63377	10.1348	5.04619	11.7016	5.69896	0	14.1015	4.77258	26.3632	9.94734	6.72336	12.7759	5.62318	chr1H:8066300-8066633	Cell wall-associated hydrolase	none	none	none
HORVU2Hr1G009900.1	65.2873	-2.55077	0.294217	-8.6697	4.33264e-18	4.98896e-16	82.943	76.5989	75.656	128.013	162.588	129.358	18.5805	11.1016	9.7513	53.1903	57.8618	61.1066	40.0896	26.3632	30.671	68.7277	69.4689	73.1014	chr2H:18754596-18760362	Flavin-containing monooxygenase family protein	GO:0004499, GO:0016491, GO:0050660, GO:0050661, GO:0055114	PF00743	IPR012143, IPR020946, IPR023753
HORVU1Hr1G016660.1	1087.95	-2.52966	0.204738	-12.3556	4.54538e-35	2.11684e-32	2590.13	2268.43	2029.36	1421.38	1760.13	1434.55	274.484	404.704	514.869	321.991	291.09	253.827	572.709	858.801	595.182	1296.11	1359.83	1335.51	chr1H:54541481-54545758	Peroxidase superfamily protein	GO:0004601, GO:0006979, GO:0020037, GO:0055114	PF00141	IPR000823, IPR002016, IPR010255, IPR019793, IPR019794
HORVU0Hr1G020750.15	2671.2	-2.51106	0.327336	-7.67122	1.70364e-14	1.21028e-12	852.528	828.744	635.51	4921.87	7702.79	7033.45	62.498	194.783	150.17	3429.82	6160.06	3420.4	408.532	259.637	319.144	3221.98	4966.63	3513.08	chrUn:109463075-109467741	beta glucosidase 17	GO:0004553, GO:0005975	PF00232	IPR001360, IPR013781, IPR017853
HORVU7Hr1G022220.4	13.0291	-2.5092	0.733694	-3.41996	0.000626309	0.00480966	48.2959	31.3778	24.922	4.41423	0	3.31688	2.5337	14.1293	1.95026	0	0	0	22.9084	43.1397	31.4999	3.7352	1.59699	0.702898	chr7H:32299325-32301097	cinnamoyl coa reductase 1	GO:0003824, GO:0050662	PF01370	IPR001509, IPR016040
HORVU4Hr1G083100.4	487.96	-2.50854	0.226556	-11.0725	1.7062e-28	5.10812e-26	1426.83	1337.25	1299.5	271.475	331.142	238.816	216.209	258.365	239.882	297.296	185.158	166.868	521.165	822.851	518.091	212.159	183.653	256.558	chr4H:623900230-623902519	Heavy metal transport/detoxification superfamily protein	none	none	none
HORVU6Hr1G056840.1	10.6522	-2.50671	0.647236	-3.87295	0.000107527	0.00107546	27.2977	18.4576	24.0319	15.4498	7.45816	6.63377	2.5337	2.01848	7.80104	16.147	4.45091	7.83418	17.1813	8.78773	9.11839	5.22928	6.38795	4.92028	chr6H:366307565-366307869	Ycf68 protein	none	none	none
HORVU7Hr1G049240.2	181.764	-2.50628	0.313525	-7.99388	1.30761e-15	1.10946e-13	138.588	151.352	152.202	403.902	735.375	326.713	16.8913	35.3233	26.3285	53.1903	64.9833	51.7056	118.36	171.76	143.407	258.476	223.578	199.623	chr7H:172195118-172199921	MATE efflux family protein	GO:0006855, GO:0015238, GO:0015297, GO:0016020, GO:0055085	PF01554	IPR002528
HORVU1Hr1G085130.1	12.9141	-2.50289	0.63182	-3.9614	7.45106e-05	0.000787055	24.148	23.9948	21.3617	28.6925	7.45816	8.29221	3.37827	6.05543	2.92539	14.2474	8.01164	18.0186	10.4997	22.3688	9.11839	8.96448	7.18644	7.73187	chr1H:535107357-535108474	undescribed protein	none	none	none
HORVU2Hr1G098110.3	99.6326	-2.50065	0.578903	-4.31963	1.56291e-05	0.000200904	29.3975	29.5321	32.9326	180.984	111.872	295.203	0	0	16.5772	148.173	222.546	184.103	20.9993	14.3799	21.5526	158.373	163.691	163.072	chr2H:682048259-682050120	nudix hydrolase homolog 8	GO:0016787	PF00293	IPR000086, IPR003293, IPR015797, IPR020084
HORVU1Hr1G076700.4	138.705	-2.49302	0.26407	-9.44074	3.70146e-21	5.96703e-19	456.712	449.442	399.642	6.62135	8.9498	1.65844	57.4306	111.016	64.3586	1.89965	0	0	274.9	333.934	326.604	0	0	3.51449	chr1H:515246996-515250425	O-methyltransferase 1	GO:0008168, GO:0008171, GO:0046983	PF00891, PF08100	IPR001077, IPR011991, IPR012967, IPR016461, IPR029063
HORVU0Hr1G011610.1	48.3484	-2.49113	0.766809	-3.2487	0.00115933	0.00799473	123.89	71.0616	61.4149	57.385	92.4812	92.8727	5.91197	26.2402	13.6518	3.7993	54.3011	13.3181	15.2722	101.458	19.8947	57.5221	41.5216	18.2753	chrUn:65750917-65753681	cellulose synthase-like D5	GO:0016020, GO:0016760, GO:0030244	PF03552	IPR005150
HORVU3Hr1G007580.3	96.3514	-2.48203	0.328111	-7.56459	3.89092e-14	2.6389e-12	251.979	164.272	161.103	158.912	186.454	135.992	32.9381	32.2956	38.0301	27.545	66.7637	44.6548	52.4983	73.4973	55.5393	70.2218	119.774	61.855	chr3H:18003733-18005094	COBRA-like protein 5	GO:0010215, GO:0016049, GO:0031225	PF04833	IPR006918
HORVU5Hr1G096440.1	146.028	-2.4787	0.395306	-6.27035	3.60244e-10	1.30617e-08	41.9965	27.6863	40.9432	313.411	256.561	263.692	2.5337	8.0739	9.7513	173.818	285.748	228.758	11.4542	13.581	12.4342	302.551	335.367	300.137	chr5H:601308733-601314272	cyclic nucleotide-gated channel 14	GO:0005216, GO:0006811, GO:0016020, GO:0055085	PF00520	IPR000595, IPR005821, IPR014710, IPR018490
HORVU7Hr1G070870.4	1545.37	-2.47456	0.211241	-11.7144	1.07561e-31	3.95464e-29	2048.38	1905.74	2121.04	4392.16	4443.57	3013.39	381.744	447.092	264.26	480.612	588.41	544.475	1063.33	1242.26	837.234	1645.73	1270.4	1126.74	chr7H:385861945-385872113	circadian clock associated 1	GO:0003677	PF00249	IPR001005, IPR006447, IPR009057, IPR017930
HORVU1Hr1G006920.1	9.66968	-2.47304	0.672286	-3.67855	0.000234561	0.00209446	44.0963	36.9151	28.4823	0	0	0	5.91197	4.03695	9.7513	0	0	0	6.68161	20.771	17.4078	0	0	0	chr1H:13601616-13602984	zinc-finger protein 3	GO:0046872	PF13912	IPR007087, IPR015880
HORVU4Hr1G072960.1	335.073	-2.47247	0.410161	-6.02804	1.65955e-09	5.34244e-08	50.3958	43.3753	34.7128	790.148	957.628	782.784	14.3576	2.01848	5.85078	367.583	603.543	356.455	20.9993	15.9777	9.11839	705.953	753.778	516.63	chr4H:587500662-587501437	3-ketoacyl-CoA synthase 6	GO:0003824, GO:0006633, GO:0008152, GO:0016020, GO:0016747	PF02797, PF08392	IPR012328, IPR013601, IPR016039
HORVU5Hr1G063940.2	21.3224	-2.4683	0.462972	-5.33142	9.74466e-08	2.17023e-06	49.3458	56.2956	58.7447	4.41423	0	8.29221	13.5131	11.1016	4.87565	6.64878	13.3527	7.05076	41.9987	27.1621	20.7236	21.6642	23.1563	15.4637	chr5H:494679232-494680643	undescribed protein	none	none	IPR002395
HORVU7Hr1G098580.1	61.4865	-2.45747	0.427849	-5.74378	9.25883e-09	2.57344e-07	142.788	100.594	157.542	83.8705	117.839	36.4857	19.425	35.3233	18.5275	22.7958	39.168	14.1015	56.3164	76.6929	37.3025	55.281	46.3126	46.3912	chr7H:598684270-598686010	GDSL esterase/lipase	GO:0016788	PF00657	IPR001087, IPR013830
HORVU4Hr1G067410.2	215.701	-2.45616	0.307527	-7.98682	1.38463e-15	1.16071e-13	571.152	573.107	591.897	88.2847	116.347	145.943	76.011	118.081	122.866	75.0363	46.2895	26.6362	246.265	458.56	289.302	138.949	103.006	94.8912	chr4H:559316665-559319980	Sec14p-like phosphatidylinositol transfer family protein	none	PF00650	IPR001251, IPR011074
HORVU2Hr1G099470.5	256.149	-2.45477	0.343285	-7.15083	8.62578e-13	4.84639e-11	66.1444	86.7505	54.2943	551.779	802.498	772.834	9.29024	22.2032	6.82591	358.084	359.634	374.474	22.9084	21.5699	43.1051	410.872	340.957	306.463	chr2H:687725141-687726791	Bifunctional inhibitor/lipid-transfer protein/seed storage 2S albumin superfamily protein	none	PF14547	IPR016140, IPR027923
HORVU7Hr1G114890.1	27.9084	-2.45472	0.710389	-3.45546	0.000549347	0.00429096	17.8485	14.766	8.90071	41.9352	99.9394	51.4117	1.68913	2.01848	3.90052	5.69896	16.0233	3.91709	5.72709	6.39107	9.94734	98.6093	56.693	56.9347	chr7H:640567225-640569415	UDP-Glycosyltransferase superfamily protein	GO:0008152, GO:0016758	PF00201	IPR002213
HORVU4Hr1G023260.4	152.37	-2.44827	0.42142	-5.80956	6.26363e-09	1.81494e-07	29.3975	35.0694	37.383	434.802	617.536	333.347	6.75654	4.03695	7.80104	164.32	192.279	192.721	10.4997	15.1788	6.63156	189.001	204.414	261.478	chr4H:124878104-124880475	BTB/POZ domain-containing protein	GO:0005515	PF00651, PF03000	IPR000210, IPR011333, IPR027356
HORVU0Hr1G028210.1	23.2197	-2.44084	0.463879	-5.26181	1.42645e-07	3.06921e-06	52.4956	53.5269	48.9539	17.6569	26.8494	53.0701	5.0674	14.1293	9.7513	1.89965	0.890182	3.13367	33.408	20.771	31.4999	19.423	12.7759	12.6522	chrUn:149715523-149715717	undescribed protein	none	none	none
HORVU1Hr1G065710.1	23.2197	-2.44084	0.463879	-5.26181	1.42645e-07	3.06921e-06	52.4956	53.5269	48.9539	17.6569	26.8494	53.0701	5.0674	14.1293	9.7513	1.89965	0.890182	3.13367	33.408	20.771	31.4999	19.423	12.7759	12.6522	chr1H:468697123-468697732	undescribed protein	none	none	none
HORVU6Hr1G087720.1	637.077	-2.43859	0.45992	-5.3022	1.14418e-07	2.51611e-06	30.4474	31.3778	18.6915	1575.88	1897.36	1305.19	11.8239	1.00924	0.97513	687.674	1126.97	898.58	29.59	27.1621	17.4078	1216.93	1357.44	1232.88	chr6H:564916467-564918196	Thioredoxin-like 2-2, chloroplastic	GO:0045454	PF00085	IPR012336, IPR013766
HORVU0Hr1G031970.1	119.859	-2.43532	0.262269	-9.28558	1.60833e-20	2.47837e-18	298.175	259.329	202.936	97.1132	125.297	92.8727	38.8501	46.4249	55.5824	66.4878	69.4342	61.1066	108.815	188.537	99.4734	126.997	111.789	108.246	chrUn:190790801-190793400	Protein DEHYDRATION-INDUCED 19 homolog 5	none	PF05605, PF14571	IPR008598, IPR027935
HORVU3Hr1G114280.1	119.859	-2.43532	0.262269	-9.28558	1.60833e-20	2.47837e-18	298.175	259.329	202.936	97.1132	125.297	92.8727	38.8501	46.4249	55.5824	66.4878	69.4342	61.1066	108.815	188.537	99.4734	126.997	111.789	108.246	chr3H:690566984-690569591	Protein DEHYDRATION-INDUCED 19 homolog 5	none	PF05605, PF14571	IPR008598, IPR027935
HORVU1Hr1G078140.4	161.233	-2.42424	0.691224	-3.50716	0.000452908	0.00366047	5.24956	13.8432	10.6808	496.601	668.252	368.174	1.68913	1.00924	2.92539	149.123	153.111	146.499	1.90903	4.79331	7.4605	221.124	354.531	295.217	chr1H:519190212-519191376	Photosystem II reaction center W protein, chloroplastic	GO:0009507, GO:0009523, GO:0015979	PF07123	IPR009806
HORVU4Hr1G073400.5	112.262	-2.4226	0.325238	-7.44869	9.42691e-14	6.00486e-12	160.636	113.514	117.489	194.226	253.578	154.235	25.337	20.1848	27.3036	80.7352	53.4109	40.7377	56.3164	91.0728	72.9471	212.159	131.751	215.087	chr4H:589822844-589828705	sulfate transporter 3;1	GO:0008271, GO:0008272, GO:0015116, GO:0016020, GO:0016021, GO:0055085	PF00916, PF01740	IPR001902, IPR002645, IPR011547, IPR018045
HORVU6Hr1G094410.16	75.6389	-2.41971	0.655708	-3.69023	0.000224052	0.00201004	8.39929	12.9203	13.3511	267.061	316.226	210.622	3.37827	0	2.92539	36.0934	72.9949	39.9543	0.954515	4.79331	4.97367	124.009	126.162	116.681	chr6H:581145137-581147216	unknown function	none	PF11267	IPR021420
HORVU4Hr1G080810.3	135.802	-2.41378	0.492434	-4.90173	9.49959e-07	1.66041e-05	29.3975	24.9177	20.4716	461.287	420.64	550.603	6.75654	3.02771	3.90052	118.728	150.441	90.8764	1.90903	19.9721	6.63156	194.977	167.684	172.21	chr4H:617412225-617413811	Late embryogenesis abundant protein D-7	none	none	none
HORVU5Hr1G007770.5	62.3872	-2.41279	0.492808	-4.89601	9.78036e-07	1.7038e-05	23.0981	30.455	21.3617	167.741	119.331	81.2636	5.0674	9.08314	0	67.4377	85.4575	89.3096	41.9987	66.3074	45.592	101.597	87.0358	80.8332	chr5H:16276999-16280477	tropinone reductase	GO:0008152, GO:0016491	PF00106	IPR002198, IPR002347, IPR016040, IPR020904
HORVU4Hr1G080610.2	154.356	-2.4117	0.232085	-10.3915	2.71187e-25	6.31473e-23	460.911	528.809	485.979	24.2783	61.1569	19.9013	93.7469	94.8684	88.7368	17.0969	16.0233	9.40101	221.448	256.442	182.368	82.9215	71.0659	63.2608	chr4H:616512556-616515644	2-oxoglutarate (2OG) and Fe(II)-dependent oxygenase superfamily protein	GO:0016491, GO:0055114	PF03171, PF14226	IPR005123, IPR026992, IPR027443
HORVU3Hr1G068300.36	297.581	-2.40148	0.414234	-5.79741	6.73483e-09	1.93876e-07	25.1979	35.9922	23.1418	754.834	996.411	754.591	2.5337	7.06467	6.82591	391.328	433.519	435.58	16.2268	11.1844	12.4342	425.066	531.796	492.731	chr3H:517966138-517970179	Cytosolic Fe-S cluster assembly factor NUBP2 homolog	GO:0005524	PF01883, PF06155, PF10609	IPR000808, IPR002744, IPR010376, IPR019591, IPR027417
HORVU0Hr1G011450.1	60.8203	-2.38639	0.37985	-6.28245	3.33272e-10	1.22318e-08	78.7434	77.5217	48.0638	112.563	159.605	134.334	5.0674	13.1201	21.4529	56.9896	52.5207	31.3367	35.3171	25.5643	28.1841	62.0043	75.0584	77.3187	chrUn:64719951-64720930	Stress responsive A/B Barrel Domain	none	PF07876	IPR011008, IPR013097
HORVU1Hr1G085050.3	190.458	-2.38612	0.238286	-10.0136	1.3277e-23	2.72791e-21	360.12	299.012	274.142	253.818	443.015	320.079	42.2284	78.7206	58.5078	79.7854	91.6888	85.3925	110.724	112.643	108.592	223.365	281.868	204.543	chr1H:534801259-534804120	Cytochrome b561 and DOMON domain-containing protein	GO:0016021	PF03188	IPR004877, IPR005018, IPR006593, IPR017214
HORVU3Hr1G082280.1	120.28	-2.38274	0.389325	-6.1202	9.34602e-10	3.13885e-08	47.246	59.9871	53.4042	247.197	255.069	228.865	11.8239	10.0924	8.77617	52.2404	147.77	80.692	42.9532	62.313	42.2762	230.835	282.667	300.84	chr3H:598601845-598604346	Glutamine--fructose-6-phosphate aminotransferase [isomerizing]	GO:0004044, GO:0009113	PF13537	IPR005854, IPR017932, IPR029055, IPR029057
HORVU5Hr1G055200.4	729.082	-2.3808	0.264753	-8.99254	2.41589e-19	3.20442e-17	2565.98	3066.72	2417.43	119.184	99.9394	69.6545	326.003	691.328	529.496	39.8927	38.2778	29.7699	824.701	1175.96	888.629	106.08	54.2975	80.1303	chr5H:432818379-432819964	Aquaporin-like superfamily protein	GO:0005215, GO:0006810, GO:0016020	PF00230	IPR000425, IPR022357, IPR023271
HORVU3Hr1G081280.1	144.016	-2.36798	0.617058	-3.83754	0.000124274	0.00121361	27.2977	16.6118	15.1312	686.413	699.576	306.812	1.68913	5.04619	4.87565	27.545	35.6073	34.4704	8.59064	19.1732	0.828945	300.31	225.175	177.13	chr3H:594192200-594192957	unknown protein; Has 39 Blast hits to 39 proteins in 15 species: Archae - 0; Bacteria - 0; Metazoa - 0; Fungi - 0; Plants - 39; Viruses - 0; Other Eukaryotes - 0 (source: NCBI BLink).	none	none	none
HORVU0Hr1G025160.1	626.64	-2.36336	0.232007	-10.1866	2.27641e-24	4.96945e-22	711.84	623.865	595.457	1041.76	1458.82	1199.05	88.6795	141.293	146.27	643.032	828.76	834.34	52.4983	69.5029	72.1182	661.131	1182.57	928.528	chrUn:128002372-128002720	Acetobacter tropicalis DNA, scaffold: scf_atr1_v1419, strain NBRC 16470, whole genome shotgun sequence	none	none	none
HORVU3Hr1G068840.7	12.7635	-2.3521	0.71207	-3.30319	0.000955926	0.00680711	17.8485	9.22878	16.0213	30.8996	43.2574	13.2675	3.37827	4.03695	0.97513	10.4481	8.01164	19.5854	2.86355	2.39665	4.97367	9.71152	15.9699	16.8695	chr3H:521561233-521566674	WD-40 repeat family protein	GO:0005515	PF00400	IPR001680, IPR015943, IPR017986, IPR019775, IPR020472
HORVU7Hr1G012780.1	52.005	-2.35082	0.413381	-5.68681	1.29431e-08	3.46864e-07	144.888	110.745	99.6879	50.7637	55.1904	34.8273	15.2022	36.3326	18.5275	17.0969	26.7055	10.1844	61.089	96.665	41.4472	49.3047	40.7232	26.7101	chr7H:18341302-18344773	NAC domain protein 66	GO:0003677, GO:0006355	PF02365	IPR003441
HORVU1Hr1G075160.4	396.724	-2.3508	0.340923	-6.89541	5.37099e-12	2.73868e-10	709.74	724.459	712.947	280.304	258.052	242.132	130.908	97.8961	192.101	205.162	99.7004	52.489	561.255	552.828	405.354	828.468	574.117	513.115	chr1H:510049345-510050498	Isoflavone reductase-like protein	none	PF05368	IPR008030, IPR016040
HORVU2Hr1G070490.1	37.2032	-2.34915	0.413344	-5.68328	1.32134e-08	3.53205e-07	30.4474	34.1465	35.6028	86.0776	59.6653	69.6545	5.91197	6.05543	7.80104	37.0432	48.0698	43.088	15.2722	7.18996	14.921	47.0635	59.0885	62.5579	chr2H:497977646-497978230	Uncultured bacterium extrachromosomal DNA RGI01661	none	none	none
HORVU7Hr1G045580.8	17.3165	-2.34849	0.526461	-4.4609	8.16178e-06	0.000115807	29.3975	30.455	25.812	15.4498	37.2908	46.4364	6.75654	6.05543	3.90052	8.54844	16.0233	13.3181	12.4087	5.59219	8.28945	11.2056	14.3729	20.384	chr7H:144290166-144293138	Eukaryotic aspartyl protease family protein	GO:0004190, GO:0006508	PF14541, PF14543	IPR001461, IPR001969, IPR021109, IPR032799, IPR032861
HORVU4Hr1G013840.4	102.206	-2.34795	0.37465	-6.26706	3.6793e-10	1.33173e-08	80.8432	118.128	93.4574	132.427	99.9394	147.601	15.2022	16.1478	26.3285	49.391	89.0182	79.9086	43.9077	86.2795	39.7894	315.998	238.749	166.587	chr4H:49577073-49578781	2-oxoglutarate (2OG) and Fe(II)-dependent oxygenase superfamily protein	GO:0005506, GO:0016491, GO:0055114	PF03171, PF14226	IPR002283, IPR005123, IPR026992, IPR027443
HORVU3Hr1G058740.1	29.8052	-2.34606	0.561829	-4.17575	2.97001e-05	0.000352528	20.9982	12.9203	18.6915	79.4562	83.5314	48.0948	3.37827	3.02771	3.90052	38.9429	36.4975	33.687	9.54515	6.39107	8.28945	35.8579	33.5367	59.7463	chr3H:443657431-443665498	Protein CHUP1, chloroplastic	none	none	none
HORVU2Hr1G119160.3	51.4632	-2.34505	0.363404	-6.45302	1.09644e-10	4.41885e-09	195.284	166.118	144.191	15.4498	32.8159	4.97532	40.5392	32.2956	26.3285	18.0467	14.2429	25.0694	47.7258	71.1007	36.4736	19.423	15.1714	21.0869	chr2H:744574138-744575484	DOF zinc finger protein 1	GO:0003677, GO:0006355	PF02701	IPR003851
HORVU5Hr1G072620.4	230.322	-2.34093	0.310263	-7.54499	4.52314e-14	3.01884e-12	576.402	436.521	387.181	236.162	516.105	268.668	57.4306	88.8129	130.667	64.5882	92.5789	65.0237	155.586	239.665	189.828	218.883	222.78	198.92	chr5H:536017493-536019714	FASCICLIN-like arabinogalactan-protein 12	none	PF02469	IPR000782
HORVU4Hr1G087760.1	2062	-2.34023	0.338616	-6.91117	4.80663e-12	2.47986e-10	107.091	80.2904	49.844	5851.07	9773.18	6265.59	5.91197	20.1848	21.4529	2412.56	2409.72	2514.77	0.954515	0	2.48683	2470.46	2624.65	2505.83	chr4H:638201783-638202868	Bifunctional inhibitor/lipid-transfer protein/seed storage 2S albumin superfamily protein	none	PF14547	IPR016140, IPR027923
HORVU7Hr1G002560.5	68.5468	-2.33677	0.336746	-6.93926	3.94156e-12	2.05481e-10	188.984	167.041	153.982	41.9352	89.498	79.6052	43.9175	26.2402	30.229	27.545	46.2895	30.5533	64.907	79.8884	53.0525	50.0517	20.7608	39.3623	chr7H:4832853-4834772	Cytochrome P450 superfamily protein	GO:0005506, GO:0016705, GO:0020037, GO:0055114	PF00067	IPR001128, IPR002401, IPR017972
HORVU5Hr1G074450.1	31.9597	-2.3362	0.465917	-5.01419	5.32562e-07	9.90319e-06	68.2443	102.439	54.2943	13.2427	8.9498	0	10.9794	20.1848	13.6518	3.7993	0.890182	4.70051	78.2702	113.442	74.605	4.48224	2.39548	0.702898	chr5H:543386412-543387985	Protein of unknown function, DUF599	none	PF04654	IPR006747
HORVU6Hr1G072740.1	716.086	-2.32715	0.282401	-8.24058	1.71381e-16	1.63256e-14	65.0945	61.8328	52.5142	2072.48	2253.86	2039.88	11.8239	18.1663	5.85078	851.994	1008.58	812.404	17.1813	19.9721	15.75	1249.8	1157.82	1174.54	chr6H:504918224-504920368	calcium sensing receptor	none	PF00581	IPR001763
HORVU7Hr1G077740.1	4721.33	-2.30799	0.264224	-8.73498	2.43699e-18	2.86922e-16	248.829	276.863	227.858	16147.3	23690.1	12987.3	47.2958	48.4434	56.5575	2068.72	3045.31	2315.78	166.086	254.045	126	7699.74	7897.9	7679.86	chr7H:456582608-456584103	ferredoxin 1	GO:0009055, GO:0022900, GO:0051536, GO:0051537	PF00111	IPR001041, IPR006058, IPR010241, IPR012675
HORVU3Hr1G040870.1	48.2607	-2.30603	0.389851	-5.91516	3.31561e-09	1.01884e-07	51.4457	38.7609	52.5142	136.841	152.147	104.482	13.5131	9.08314	5.85078	11.3979	24.0349	17.2352	20.0448	16.7766	9.94734	82.1744	59.887	62.5579	chr3H:252661749-252663167	unknown function	none	none	none
HORVU1Hr1G060610.5	217.119	-2.30458	0.387283	-5.95063	2.6711e-09	8.3425e-08	33.5972	45.221	27.5922	823.255	766.699	514.117	7.6011	5.04619	8.77617	187.116	216.314	184.887	27.6809	42.3409	28.1841	363.809	296.241	329.659	chr1H:440058459-440062775	1-deoxy-D-xylulose 5-phosphate synthase 1	GO:0003824, GO:0008152, GO:0008661, GO:0016114	PF02779, PF02780, PF13292	IPR005475, IPR005477, IPR009014, IPR020826, IPR029061
HORVU7Hr1G098660.3	180.307	-2.29953	0.34654	-6.63569	3.22992e-11	1.42205e-09	41.9965	45.221	56.0744	377.417	401.249	414.61	5.91197	9.08314	14.627	183.316	218.095	174.702	34.3625	71.1007	37.3025	414.607	370.501	375.347	chr7H:598976578-598979526	Fe/S biogenesis protein NfuA	GO:0005506, GO:0016226, GO:0051536	PF01106	IPR001075
HORVU4Hr1G056250.4	60.6424	-2.29781	0.516587	-4.44805	8.66515e-06	0.000121713	36.7469	57.2184	42.7234	150.084	252.086	69.6545	1.68913	8.0739	18.5275	71.237	48.0698	55.6227	18.1358	28.7598	24.0394	60.5103	71.0659	77.3187	chr4H:472533064-472535699	TRICHOME BIREFRINGENCE-LIKE 45	none	PF13839, PF14416	IPR025846, IPR026057
HORVU6Hr1G079700.5	477.811	-2.2972	0.381403	-6.02303	1.71179e-09	5.50215e-08	1069.86	1226.5	943.475	152.291	234.186	72.9714	164.691	273.503	221.355	10.4481	24.0349	21.1523	920.153	2129.03	867.905	121.768	73.4614	73.8043	chr6H:538505727-538508902	nitrate reductase 1	GO:0006809, GO:0016491, GO:0020037, GO:0030151, GO:0042128, GO:0043546, GO:0050464, GO:0055114	PF00173, PF00174, PF00175, PF00970, PF03404	IPR000572, IPR001199, IPR001433, IPR001709, IPR001834, IPR005066, IPR008333, IPR008335, IPR012137, IPR014756, IPR017927, IPR017938, IPR018506, IPR022407
HORVU2Hr1G108180.1	75.533	-2.28469	0.447803	-5.10199	3.36096e-07	6.61368e-06	34.6471	30.455	35.6028	227.333	226.728	137.651	5.91197	6.05543	8.77617	25.6453	53.4109	21.1523	19.0903	20.771	26.5262	199.46	146.124	134.253	chr2H:713703794-713705942	Anthocyanidin reductase	GO:0003824, GO:0050662	PF01370	IPR001509, IPR016040
HORVU7Hr1G035500.4	10.7177	-2.27804	0.703485	-3.23822	0.00120277	0.00824818	28.3476	18.4576	15.1312	6.62135	13.4247	8.29221	8.44567	0	3.90052	6.64878	8.90182	10.9678	8.59064	6.39107	1.65789	18.676	8.78343	19.6811	chr7H:78901242-78906724	bZIP transcription factor 27	GO:0003700, GO:0006355, GO:0043565	PF00170	IPR004827
HORVU6Hr1G040770.4	30.2404	-2.27635	0.395478	-5.75595	8.61573e-09	2.41068e-07	60.8949	59.9871	51.6241	0	2.98327	4.97532	12.6685	13.1201	9.7513	0.949826	1.78036	0	99.2696	131.017	85.3813	5.22928	3.99247	0.702898	chr6H:220668172-220670312	Inorganic pyrophosphatase 2	GO:0008152, GO:0016791	PF06888	IPR006383, IPR006384, IPR016965, IPR023214
HORVU6Hr1G067660.1	15879	-2.27556	0.236958	-9.60321	7.74927e-22	1.34216e-19	735.988	617.405	624.83	45839.6	48130.5	49229.2	187.494	126.155	93.6125	14497.2	23916.5	18843.5	357.943	483.325	274.381	29021.8	28023.9	24819.3	chr6H:469163778-469170813	Phosphoribulokinase / Uridine kinase family	GO:0005524, GO:0005975, GO:0008152, GO:0008974, GO:0016301	PF00485	IPR006082, IPR006083, IPR027417
HORVU7Hr1G056790.4	152.589	-2.27409	0.493589	-4.60724	4.08041e-06	6.2464e-05	16.7986	25.8406	20.4716	496.601	435.557	252.083	5.0674	4.03695	3.90052	239.356	306.223	310.233	10.4997	11.9833	4.97367	164.349	229.168	209.464	chr7H:240628893-240631000	TraB family protein	none	PF01963	IPR002816
HORVU5Hr1G080470.1	20.3325	-2.27382	0.710725	-3.1993	0.00137763	0.00924165	13.6489	8.3059	9.79078	30.8996	50.7155	61.3623	3.37827	2.01848	0.97513	23.7457	16.0233	8.61759	2.86355	1.59777	2.48683	47.8106	48.7081	33.0362	chr5H:561001071-561003151	MATE efflux family protein	GO:0006855, GO:0015238, GO:0015297, GO:0016020, GO:0055085	PF01554	IPR002528
HORVU1Hr1G067840.1	47.0094	-2.25766	0.325482	-6.93637	4.02298e-12	2.09205e-10	131.239	102.439	148.642	30.8996	59.6653	58.0455	23.6479	26.2402	30.229	20.8962	21.3644	34.4704	23.8629	43.1397	22.3815	21.6642	25.5518	21.7898	chr1H:479358547-479360827	Pectin lyase-like superfamily protein	GO:0004650, GO:0005975	PF00295	IPR000743, IPR006626, IPR011050, IPR012334
HORVU1Hr1G002450.1	42.7468	-2.25375	0.491895	-4.58178	4.6104e-06	6.95386e-05	191.084	135.663	205.606	13.2427	8.9498	33.1688	38.0055	43.3972	30.229	8.54844	2.67055	1.56684	8.59064	11.1844	22.3815	0.74704	8.78343	5.62318	chr1H:4960525-4962190	Disease resistance-responsive (dirigent-like protein) family protein	none	PF01419, PF03018	IPR001229, IPR004265
HORVU1Hr1G076460.3	140.402	-2.24629	0.561615	-3.9997	6.34226e-05	0.000687253	44.0963	34.1465	20.4716	626.821	1105.3	223.89	5.91197	9.08314	5.85078	5.69896	14.2429	9.40101	44.8622	94.2683	56.3682	101.597	65.4764	59.7463	chr1H:514147159-514147884	Non-symbiotic hemoglobin 1	GO:0019825, GO:0020037	PF00042	IPR000971, IPR001032, IPR009050, IPR012292
HORVU5Hr1G047480.3	110.007	-2.24307	0.282881	-7.92937	2.20264e-15	1.77541e-13	326.523	292.552	315.975	64.0064	122.314	66.3377	53.2077	69.6374	75.085	28.4948	22.2546	9.40101	123.132	154.984	100.302	57.5221	52.7006	45.6883	chr5H:369158168-369164712	laccase 12	GO:0005507, GO:0016491, GO:0046274, GO:0048046, GO:0052716, GO:0055114	PF00394, PF07731	IPR001117, IPR002355, IPR008972, IPR011706, IPR017761
HORVU3Hr1G086190.2	575.382	-2.24301	0.550573	-4.07396	4.62208e-05	0.00052134	8.39929	16.6118	18.6915	1767.9	2419.43	1436.21	3.37827	0	5.85078	417.924	602.653	446.548	5.72709	12.7821	9.94734	1103.38	1105.11	976.325	chr3H:616093169-616094537	Photosystem II reaction center Psb28 protein	none	none	none
HORVU3Hr1G068900.3	18.2131	-2.24145	0.631058	-3.55189	0.000382471	0.00315942	32.5473	22.1491	12.461	35.3139	52.2071	16.5844	4.22284	7.06467	2.92539	23.7457	14.2429	10.9678	0.954515	4.79331	4.97367	31.3757	17.5669	33.7391	chr3H:522144234-522146643	MADS-box transcription factor 32	GO:0003677, GO:0003700, GO:0005634, GO:0006355, GO:0046983	PF00319, PF01486	IPR002100, IPR002487
HORVU6Hr1G075900.1	1040.62	-2.23021	0.339054	-6.57775	4.77622e-11	2.03446e-09	72.4439	90.442	75.656	4087.58	4540.53	2938.76	14.3576	21.194	15.6021	275.45	456.663	312.584	50.5893	105.453	48.9077	2283.7	1635.31	1705.93	chr6H:522651685-522654482	Geranylgeranyl diphosphate reductase	GO:0015979, GO:0015995, GO:0016491, GO:0016628, GO:0045550, GO:0051188, GO:0055114	PF07992	IPR010253, IPR011774, IPR011777, IPR023753
HORVU5Hr1G064080.3	27.2629	-2.22095	0.571394	-3.8869	0.000101532	0.00102447	30.4474	26.7635	14.2411	72.8349	79.0565	59.7039	1.68913	9.08314	4.87565	18.9965	8.01164	3.91709	9.54515	13.581	8.28945	32.8698	45.5141	51.3115	chr5H:495301794-495304487	Eukaryotic aspartyl protease family protein	none	PF14541, PF14543	IPR021109, IPR032799, IPR032861
HORVU6Hr1G036760.2	54.5751	-2.21552	0.394369	-5.61788	1.93315e-08	4.96483e-07	112.341	121.82	101.468	50.7637	140.213	54.7286	15.2022	27.2494	30.229	25.6453	34.7171	20.3689	41.0442	67.9052	54.7104	36.605	25.5518	21.7898	chr6H:182667680-182668715	undescribed protein	none	none	none
HORVU2Hr1G093960.1	27.4239	-2.21234	0.459287	-4.81691	1.45799e-06	2.45029e-05	47.246	43.3753	35.6028	26.4854	40.2741	43.1195	9.29024	11.1016	6.82591	22.7958	31.1564	21.1523	19.0903	13.581	7.4605	29.8816	59.887	25.3043	chr2H:661572673-661574469	RING/U-box superfamily protein	GO:0005515, GO:0008270	PF13639	IPR001841, IPR011016, IPR013083
HORVU6Hr1G066610.2	17.4702	-2.21223	0.461895	-4.78947	1.67218e-06	2.7659e-05	69.2942	56.2956	39.1631	4.41423	10.4414	13.2675	12.6685	8.0739	14.627	0	0.890182	2.35025	13.3632	23.9665	18.2368	5.97632	8.78343	12.6522	chr6H:460952837-460953833	Protein of unknown function (DUF581)	none	PF04570	IPR007650
HORVU3Hr1G072730.1	29.9118	-2.20601	0.462152	-4.77333	1.81201e-06	2.97138e-05	80.8432	91.3649	72.0957	6.62135	23.8661	28.1935	15.2022	26.2402	11.7016	18.0467	18.6938	5.48392	24.8174	11.1844	9.94734	29.1346	31.9397	33.0362	chr3H:547702528-547704192	RING/U-box superfamily protein	GO:0005515, GO:0008270	PF13639	IPR001841, IPR013083
HORVU1Hr1G094880.9	98.3948	-2.20414	0.541107	-4.07339	4.63333e-05	0.000522046	50.3958	16.6118	24.0319	291.339	534.005	223.89	7.6011	8.0739	3.90052	88.3338	105.932	73.6413	10.4997	38.3464	23.2105	115.791	89.4312	66.0724	chr1H:556691949-556693904	Cytochrome P450 superfamily protein	GO:0005506, GO:0016705, GO:0020037, GO:0055114	PF00067	IPR001128, IPR002401, IPR017972
HORVU7Hr1G112720.1	12.1729	-2.20291	0.508455	-4.33256	1.47386e-05	0.000190783	46.1961	62.7557	54.2943	0	0	0	12.6685	9.08314	13.6518	0.949826	0	0	4.77258	4.79331	9.94734	0	0	0	chr7H:635596140-635598700	undescribed protein	none	none	none
HORVU3Hr1G076550.1	18.1618	-2.20277	0.544725	-4.04383	5.25861e-05	0.00058217	43.0464	34.1465	28.4823	8.82847	16.408	18.2429	2.5337	7.06467	13.6518	4.74913	16.0233	5.48392	19.0903	32.7543	29.0131	18.676	16.7684	11.9493	chr3H:568915332-568916269	unknown function	none	none	none
HORVU3Hr1G081600.2	57.8561	-2.1991	0.271566	-8.09783	5.59461e-16	5.01053e-14	113.39	143.046	168.223	81.6633	68.6151	63.0208	21.9587	33.3049	38.0301	11.3979	14.2429	13.3181	64.907	83.8828	79.5787	11.2056	17.5669	14.058	chr3H:595387086-595391295	Leucine-rich repeat receptor-like protein kinase family protein	GO:0005515	PF08263, PF13855	IPR001611, IPR003591, IPR013210, IPR032675
HORVU3Hr1G087420.2	86.1058	-2.19863	0.301062	-7.30291	2.81615e-13	1.69592e-11	221.531	227.951	194.035	92.6989	102.923	81.2636	46.4512	66.6097	27.3036	27.545	56.9717	38.3875	64.907	70.3018	49.7367	77.6922	55.096	48.4999	chr3H:621152077-621154735	DNA-3-methyladenine glycosylase 1	GO:0003824, GO:0006281, GO:0006284, GO:0008725	PF03352	IPR005019, IPR011257
HORVU1Hr1G086250.2	16.3098	-2.18767	0.545767	-4.00844	6.11213e-05	0.000664377	45.1462	34.1465	45.3936	0	1.49163	0	8.44567	15.1386	3.90052	0	0	0	31.499	47.9331	59.684	0	0.798493	0	chr1H:537067084-537070875	undescribed protein	none	none	none
HORVU3Hr1G066960.1	111.807	-2.18394	0.450354	-4.84938	1.23849e-06	2.1136e-05	48.2959	23.9948	32.0425	313.411	423.624	300.178	16.8913	3.02771	1.95026	80.7352	129.967	93.2267	6.68161	4.79331	4.97367	185.266	191.638	151.826	chr3H:508773057-508774828	Phospholipase A1-II 5	GO:0006629	PF01764	IPR002921, IPR029058
HORVU7Hr1G008260.2	78.0806	-2.17008	0.348952	-6.21884	5.00846e-10	1.77301e-08	62.9947	100.594	58.7447	88.2847	170.046	99.5065	18.5805	11.1016	19.5026	86.4342	71.2146	82.2588	21.9538	27.1621	31.4999	146.42	186.847	122.304	chr7H:10866702-10868598	O-methyltransferase family protein	GO:0008168, GO:0008171, GO:0046983	PF00891, PF08100	IPR001077, IPR011991, IPR012967, IPR016461, IPR029063
HORVU4Hr1G080190.6	31.6688	-2.16917	0.417144	-5.20005	1.99235e-07	4.13403e-06	97.6418	98.7479	78.3262	2.20712	8.9498	14.926	10.1348	20.1848	31.2042	7.59861	8.90182	7.05076	55.3619	66.3074	36.4736	12.6997	5.58945	7.73187	chr4H:614488798-614490709	nodulin MtN21 /EamA-like transporter family protein	GO:0016020, GO:0016021	PF00892	IPR000620
HORVU2Hr1G101770.7	103.594	-2.16363	0.603191	-3.58697	0.000334542	0.00283846	12.5989	8.3059	16.9113	289.132	246.119	192.379	1.68913	2.01848	4.87565	219.41	143.319	118.296	1.90903	5.59219	4.97367	248.764	156.505	191.891	chr2H:694689781-694693579	Growth-regulating factor 3	GO:0005524, GO:0005634, GO:0006355	PF08879, PF08880	IPR014977, IPR014978
HORVU5Hr1G050120.1	71.6233	-2.16263	0.344014	-6.28646	3.24793e-10	1.19416e-08	77.6935	96.9022	72.9858	108.149	126.789	99.5065	17.7359	15.1386	22.428	38.9429	34.7171	40.7377	74.4522	139.006	55.5393	93.38	100.61	74.5072	chr5H:388629782-388630580	undescribed protein	none	none	none
HORVU1Hr1G075210.1	317.343	-2.15977	0.324837	-6.64878	2.95541e-11	1.30765e-09	518.656	663.549	470.847	269.268	271.477	597.039	116.55	113.035	140.419	79.7854	114.833	88.5262	314.99	536.051	344.012	524.422	273.883	274.833	chr1H:510268189-510270084	Tetratricopeptide repeat (TPR)-like superfamily protein	GO:0005515	PF13414	IPR011990, IPR013026, IPR019734
HORVU4Hr1G061030.2	18.6689	-2.1548	0.469578	-4.5888	4.458e-06	6.76023e-05	31.4974	30.455	28.4823	22.0712	43.2574	34.8273	11.8239	2.01848	5.85078	4.74913	6.23127	6.26734	10.4997	12.7821	13.2631	20.9171	27.1488	23.8985	chr4H:512078481-512079552	abscisic acid (aba)-deficient 4	none	PF14108	IPR025461
HORVU2Hr1G040800.4	106.259	-2.15452	0.487472	-4.41978	9.88023e-06	0.000136313	313.924	408.835	268.801	50.7637	29.8327	180.77	61.6534	65.6005	95.5628	36.0934	64.9833	44.6548	59.1799	88.6761	101.131	9.71152	24.7533	7.73187	chr2H:198137350-198139054	Solute carrier family 22 member 3	GO:0016021, GO:0022857, GO:0055085	PF00083	IPR005828, IPR020846
HORVU1Hr1G053890.1	25.2047	-2.15436	0.446015	-4.83025	1.36363e-06	2.30278e-05	41.9965	36.9151	50.734	33.1068	47.7323	19.9013	8.44567	9.08314	11.7016	18.9965	17.8036	13.3181	17.1813	26.3632	8.28945	32.1227	25.5518	34.442	chr1H:397672141-397673986	Exostosin family protein	none	PF03016	IPR004263
HORVU4Hr1G027260.8	83174.4	-2.15424	0.212241	-10.15	3.31437e-24	7.08768e-22	2851.56	2250.9	2281.25	248619	270272	267868	641.871	517.739	498.291	65168.5	118713	92764.5	1239.92	1685.65	983.957	145742	149287	125753	chr4H:166877788-166885290	Ribulose bisphosphate carboxylase/oxygenase activase A, chloroplastic	GO:0005524	PF00004	IPR003959, IPR027417
HORVU3Hr1G065880.1	45.6807	-2.15311	0.387982	-5.54949	2.86502e-08	7.13091e-07	77.6935	34.1465	48.0638	46.3495	90.9896	84.5805	9.29024	10.0924	16.5772	41.7924	58.752	44.6548	29.59	32.7543	33.1578	61.2573	51.9021	50.6086	chr3H:502045844-502047742	myb domain protein 86	GO:0003677	PF00249	IPR001005, IPR009057, IPR017930
HORVU2Hr1G022820.1	371.797	-2.14872	0.333779	-6.43755	1.2142e-10	4.8561e-09	141.738	136.586	97.0177	1264.68	1336.5	759.566	27.0261	32.2956	25.3534	313.443	145.1	147.283	99.2696	145.397	94.4997	714.17	527.804	684.622	chr2H:66834713-66835883	Eukaryotic aspartyl protease family protein	none	PF14541, PF14543	IPR021109, IPR032799, IPR032861
HORVU7Hr1G057760.2	42.2017	-2.1452	0.40066	-5.35418	8.59467e-08	1.94997e-06	60.8949	61.8328	50.734	55.1779	53.6988	64.6792	16.0468	16.1478	6.82591	53.1903	30.2662	22.7191	36.2716	50.3297	34.8157	50.7987	31.9397	63.2608	chr7H:253832126-253834635	Protein of unknown function (DUF630 and DUF632)	none	PF04782	IPR006867
HORVU7Hr1G075550.1	18.7797	-2.1443	0.491142	-4.36594	1.26579e-05	0.000167787	31.4974	34.1465	21.3617	39.7281	29.8327	28.1935	6.75654	4.03695	8.77617	17.0969	16.9135	14.8849	13.3632	19.1732	6.63156	20.9171	12.7759	11.9493	chr7H:438358532-438361048	NAC domain protein 66	GO:0003677, GO:0006355	PF02365	IPR003441
HORVU7Hr1G067110.2	660.568	-2.13647	0.281245	-7.59648	3.04283e-14	2.09765e-12	73.4938	92.2878	91.6773	1920.19	2031.6	1879.01	11.8239	29.2679	18.5275	406.526	656.064	436.364	62.998	79.0895	56.3682	1185.55	1532.31	1327.07	chr7H:348272673-348276079	rubredoxin family protein	GO:0005506, GO:0005515	none	IPR001478, IPR004039, IPR024934
HORVU3Hr1G112040.1	198.496	-2.13578	0.284723	-7.50125	6.32125e-14	4.13983e-12	658.295	781.678	607.918	28.6925	37.2908	4.97532	138.509	209.921	117.991	42.7422	32.0466	24.2859	258.674	328.341	226.302	25.3994	23.1563	26.7101	chr3H:685331953-685333416	Peroxidase superfamily protein	GO:0004601, GO:0006979, GO:0020037, GO:0055114	PF00141	IPR000823, IPR002016, IPR010255, IPR019793, IPR019794
HORVU7Hr1G058030.3	539.974	-2.13131	0.335249	-6.35739	2.05211e-10	7.81928e-09	53.5455	48.9125	41.8333	1412.56	1706.43	1641.86	10.9794	16.1478	5.85078	493.91	802.944	795.169	44.8622	47.9331	36.4736	768.704	1007.7	783.731	chr7H:254986573-254991579	3-beta hydroxysteroid dehydrogenase	none	PF05368	IPR008030, IPR016040
HORVU7Hr1G006910.1	416.367	-2.12444	0.348923	-6.08856	1.13934e-09	3.75427e-08	52.4956	55.3727	69.4255	862.983	1263.41	973.505	20.2696	6.05543	13.6518	393.228	728.169	438.714	25.7719	19.9721	19.8947	791.863	1019.68	740.151	chr7H:9374517-9376922	3-ketoacyl-CoA synthase 5	GO:0003824, GO:0006633, GO:0008152, GO:0008610, GO:0016020, GO:0016747	PF08392, PF08541	IPR012392, IPR013601, IPR013747, IPR016039
HORVU1Hr1G040720.5	34.3885	-2.11741	0.536404	-3.94742	7.89991e-05	0.000825728	12.5989	17.5347	22.2518	66.2135	62.6486	48.0948	5.0674	5.04619	1.95026	60.7889	42.7287	49.3553	5.72709	9.58661	9.11839	49.3047	57.4915	93.4854	chr1H:287652885-287657418	Long-chain-alcohol oxidase FAO1	GO:0016491, GO:0016614, GO:0046577, GO:0050660, GO:0055114	PF00732, PF05199	IPR000172, IPR007867, IPR012400, IPR023753
HORVU3Hr1G009210.1	7716.15	-2.11306	0.291599	-7.24647	4.27788e-13	2.48342e-11	592.15	663.549	539.383	18173.4	32733.9	20581.3	127.53	206.894	80.9358	7220.58	10521.1	8174.18	232.902	296.386	158.328	11802.5	14440.8	12345	chr3H:19885742-19888789	Photosystem I reaction center subunit XI	GO:0009522, GO:0009538, GO:0015979	PF02605	IPR003757
HORVU1Hr1G072530.7	286.59	-2.10696	0.289592	-7.2756	3.44883e-13	2.04751e-11	1005.82	960.716	812.634	123.599	96.9561	79.6052	177.359	264.42	203.802	40.8425	20.4742	18.0186	431.441	425.006	305.881	94.8741	36.7307	60.4492	chr1H:498116203-498118620	laccase 17	GO:0005507, GO:0016491, GO:0046274, GO:0048046, GO:0052716, GO:0055114	PF00394, PF07731, PF07732	IPR001117, IPR008972, IPR011706, IPR011707, IPR017761
HORVU2Hr1G084540.1	12.5969	-2.10639	0.624444	-3.37323	0.000742914	0.00554066	18.8984	17.5347	34.7128	0	0	0	9.29024	5.04619	1.95026	2.84948	2.67055	0.783418	47.7258	42.3409	41.4472	1.49408	0	0	chr2H:611558937-611562442	Protein FLOWERING LOCUS T	none	PF01161	IPR001858, IPR008914
HORVU3Hr1G055960.1	22.3495	-2.10147	0.467927	-4.49102	7.0883e-06	0.000102166	83.9929	73.8302	69.4255	11.0356	13.4247	0	14.3576	21.194	17.5523	0.949826	0	3.13367	20.9993	40.7431	17.4078	3.7352	5.58945	4.92028	chr3H:418599616-418601291	Heat stress transcription factor C-1a	GO:0003700, GO:0005634, GO:0006355, GO:0043565	PF00447	IPR000232, IPR011991
HORVU0Hr1G023940.1	17.8263	-2.09862	0.486112	-4.31716	1.58048e-05	0.000202829	61.9448	83.059	61.4149	6.62135	0	0	19.425	8.0739	20.4777	0	0	0.783418	16.2268	25.5643	16.5789	0	0	0.702898	chrUn:122015289-122015447	Macaca fascicularis brain cDNA clone: QflA-19312, similar to human similar to rRNA intron-encoded homing endonuclease(LOC391446), mRNA, RefSeq: XM_372959.1	none	none	none
HORVU3Hr1G094300.3	59.7256	-2.09203	0.279696	-7.47966	7.45153e-14	4.83473e-12	79.7933	95.0564	105.918	70.6278	88.0063	64.6792	17.7359	29.2679	19.5026	70.2871	79.2262	57.1895	45.8167	42.3409	53.8814	42.5813	52.7006	60.4492	chr3H:645620464-645625356	Plant protein of unknown function (DUF247)	none	PF03140	IPR004158
HORVU5Hr1G033050.1	744.384	-2.08753	0.509795	-4.09485	4.22446e-05	0.000481152	16.7986	14.766	12.461	2118.83	2585	2222.31	5.0674	3.02771	1.95026	759.861	1077.12	833.556	7.63612	14.3799	8.28945	1266.98	1302.34	1148.53	chr5H:219454760-219455656	Thioredoxin superfamily protein	GO:0006662, GO:0015035, GO:0045454	PF00085	IPR005746, IPR012336, IPR013766, IPR017937
HORVU5Hr1G033060.1	744.384	-2.08753	0.509795	-4.09485	4.22446e-05	0.000481152	16.7986	14.766	12.461	2118.83	2585	2222.31	5.0674	3.02771	1.95026	759.861	1077.12	833.556	7.63612	14.3799	8.28945	1266.98	1302.34	1148.53	chr5H:219459941-219460556	Thioredoxin superfamily protein	GO:0006662, GO:0015035, GO:0045454	PF00085	IPR005746, IPR012336, IPR013766, IPR017937
HORVU2Hr1G060480.1	3721.84	-2.08741	0.402638	-5.18434	2.16778e-07	4.4627e-06	270.877	323.007	186.915	7038.5	18655.9	8318.74	55.7414	67.6189	60.4581	7240.52	3906.12	4202.25	72.5432	66.3074	23.2105	3357.95	6677.8	6468.77	chr2H:403885878-403887371	Photosystem I reaction center subunit psaK, chloroplastic	GO:0009522, GO:0015979, GO:0016020, GO:0016168	PF01241	IPR000549, IPR017493, IPR023618
HORVU5Hr1G109880.2	99.1223	-2.08466	0.628303	-3.31792	0.000906905	0.00649334	10.4991	33.2236	27.5922	335.482	401.249	152.577	5.0674	4.03695	7.80104	137.725	37.3876	34.4704	11.4542	24.7654	15.75	230.835	118.177	196.108	chr5H:631201808-631203887	Protein of unknown function, DUF642	none	PF04862	IPR006946, IPR008979
HORVU4Hr1G087250.1	11.8515	-2.07765	0.589475	-3.52457	0.000424166	0.00345616	48.2959	34.1465	46.2837	0	0	0	5.0674	8.0739	17.5523	0	0	0	14.3177	23.9665	14.921	0	0	0.702898	chr4H:636408825-636410759	HXXXD-type acyl-transferase family protein	GO:0016747	PF02458	IPR003480, IPR023213
HORVU2Hr1G011790.4	20.8128	-2.07566	0.395676	-5.24587	1.55548e-07	3.3154e-06	52.4956	48.9125	53.4042	26.4854	22.3745	11.6091	10.1348	13.1201	13.6518	6.64878	5.34109	6.26734	19.0903	27.9609	18.2368	18.676	10.3804	9.84057	chr2H:24847781-24852056	Cytochrome P450 superfamily protein	GO:0005506, GO:0016705, GO:0020037, GO:0055114	PF00067	IPR001128, IPR002401, IPR017972
HORVU5Hr1G024410.1	20.9285	-2.0663	0.477413	-4.32811	1.50394e-05	0.000194556	30.4474	22.1491	26.7021	24.2783	41.7657	19.9013	4.22284	10.0924	4.87565	8.54844	11.5724	13.3181	25.7719	24.7654	17.4078	23.9053	31.1412	35.8478	chr5H:131413664-131417326	rapid alkalinization factor 23	none	PF05498	IPR008801
HORVU2Hr1G041300.2	16.3103	-2.06543	0.564388	-3.65959	0.000252615	0.00223001	46.1961	75.676	46.2837	0	1.49163	0	6.75654	17.157	16.5772	2.84948	4.45091	0	14.3177	9.58661	12.4342	8.21744	23.1563	8.43477	chr2H:203342948-203344831	myb domain protein 41	GO:0003677	PF00249	IPR001005, IPR009057, IPR017930
HORVU7Hr1G000900.1	5400.89	-2.06255	0.258938	-7.9654	1.64691e-15	1.36421e-13	364.319	433.753	329.326	15458.6	24846.1	15169.8	80.2339	114.044	76.0602	4396.75	6014.07	4818.8	226.22	352.308	180.71	6996.78	9170.69	8187.35	chr7H:1865911-1869063	plastocyanin 1	GO:0005507, GO:0009055	PF00127	IPR000923, IPR001235, IPR002387, IPR008972, IPR028871
HORVU4Hr1G014080.4	242.417	-2.05647	0.588633	-3.49363	0.000476497	0.00382164	20.9982	13.8432	12.461	907.125	1499.09	441.145	2.5337	3.02771	5.85078	132.026	189.609	104.978	10.4997	7.18996	3.31578	320.48	385.672	303.652	chr4H:50957233-50965681	enzyme binding;tetrapyrrole binding	none	PF05419	IPR008629
HORVU1Hr1G089760.1	546.84	-2.05585	0.480202	-4.28121	1.85876e-05	0.000234098	22.0481	23.0719	9.79078	1498.63	1888.41	1582.15	5.91197	4.03695	2.92539	474.913	654.284	541.342	5.72709	18.3743	6.63156	877.772	1194.55	1032.56	chr1H:544741794-544742915	50S ribosomal protein L7/L12	GO:0003735, GO:0005622, GO:0005840, GO:0006412	PF00542, PF16320	IPR000206, IPR008932, IPR013823, IPR014719
HORVU3Hr1G116580.4	115.325	-2.0516	0.552436	-3.71374	0.00020422	0.00185676	110.241	304.55	202.046	119.184	19.3912	134.334	78.5447	19.1755	50.7068	66.4878	80.1164	47.0051	159.404	214.101	223.815	128.491	71.8644	46.3912	chr3H:696214295-696215918	Inorganic pyrophosphatase	GO:0000287, GO:0004427, GO:0005737, GO:0006796	PF00719	IPR008162
HORVU5Hr1G115500.3	1126.21	-2.04968	0.333398	-6.14785	7.85384e-10	2.67631e-08	2816.91	2642.2	2299.94	17.6569	23.8661	8.29221	563.326	732.707	578.252	13.2976	8.90182	7.05076	2832.05	4339.54	3303.35	52.2928	22.3578	9.84057	chr5H:646684461-646686179	High-affinity nitrate transporter 3.1	GO:0010167, GO:0015706	PF16974	IPR016605
HORVU2Hr1G013950.1	68.3698	-2.04527	0.459181	-4.45417	8.42169e-06	0.000118851	162.736	182.73	80.9964	28.6925	52.2071	16.5844	31.249	25.2309	46.8062	78.8356	48.96	41.5211	79.2248	107.05	137.605	59.0162	16.7684	34.442	chr2H:30422039-30423536	Jasmonate-induced protein, putative, expressed	none	PF01419, PF03018	IPR001229, IPR004265
HORVU4Hr1G085690.4	65.9301	-2.04492	0.428679	-4.77029	1.83962e-06	3.01194e-05	162.736	161.504	137.071	48.5566	102.923	56.387	24.4924	56.5173	31.2042	16.147	21.3644	30.5533	33.408	84.6817	65.4866	64.9925	24.7533	63.9637	chr4H:632281253-632283844	L-allo-threonine aldolase	GO:0003824, GO:0006520, GO:0016829	PF01212	IPR001597, IPR015421, IPR015424, IPR023603
HORVU3Hr1G091120.3	85.7969	-2.04182	0.437438	-4.66768	3.04619e-06	4.78195e-05	218.382	290.707	241.209	52.9708	53.6988	39.8026	65.8762	65.6005	50.7068	14.2474	9.792	15.6684	70.6341	188.537	77.9208	56.7751	19.1638	12.6522	chr3H:634579672-634581773	amino acid permease 3	none	PF01490	IPR013057
HORVU7Hr1G089230.1	121.726	-2.03986	0.251995	-8.09485	5.73365e-16	5.09153e-14	402.116	442.981	388.071	11.0356	0	0	96.2806	116.062	87.7617	5.69896	0	0	160.359	235.671	237.078	3.7352	0	4.21739	chr7H:541298470-541300309	FAD-binding Berberine family protein	GO:0003824, GO:0016491, GO:0016614, GO:0050660, GO:0055114	PF01565, PF08031	IPR006094, IPR012951, IPR016166, IPR016167, IPR016169
HORVU5Hr1G064230.7	1036.08	-2.03723	0.195649	-10.4127	2.16999e-25	5.16778e-23	2050.48	1714.71	1715.17	1231.57	1561.74	1530.74	441.709	467.277	426.132	514.806	802.054	493.553	725.432	1039.35	770.919	1104.87	1181.77	877.216	chr5H:495934810-495939192	Cellulose synthase family protein	GO:0005515, GO:0008270, GO:0016020, GO:0016760, GO:0030244	PF03552, PF14569	IPR001841, IPR005150, IPR013083, IPR027934, IPR029044
HORVU0Hr1G013010.1	72.2193	-2.03419	0.343301	-5.92538	3.11584e-09	9.60275e-08	206.833	198.419	173.564	52.9708	83.5314	56.387	46.4512	33.3049	61.4332	7.59861	18.6938	38.3875	64.907	78.2907	61.3419	34.3638	45.5141	37.9565	chrUn:74925328-74965977	Hypro1	none	none	none
HORVU2Hr1G087500.1	110.354	-2.03161	0.410211	-4.9526	7.32293e-07	1.32299e-05	36.7469	27.6863	38.273	187.605	281.919	280.277	11.8239	5.04619	7.80104	118.728	185.158	112.812	22.9084	16.7766	18.2368	183.025	284.264	167.29	chr2H:628424685-628426434	Leucine-rich repeat receptor-like protein kinase family protein	none	none	IPR032675
HORVU5Hr1G087250.1	25575.6	-2.02844	0.281962	-7.19401	6.29147e-13	3.59265e-11	2499.84	2688.34	2258.11	61059.9	91271.5	62538.2	597.109	738.762	489.515	21860.2	36186.8	24769.3	2233.57	4974.65	2120.44	43988	50508.7	49577.5	chr5H:578098095-578099431	Chlorophyll a-b binding protein 2, chloroplastic	none	PF00504	IPR022796, IPR023329
HORVU5Hr1G124160.1	25575.6	-2.02844	0.281962	-7.19401	6.29147e-13	3.59265e-11	2499.84	2688.34	2258.11	61059.9	91271.5	62538.2	597.109	738.762	489.515	21860.2	36186.8	24769.3	2233.57	4974.65	2120.44	43988	50508.7	49577.5	chr5H:665427413-665428656	Chlorophyll a-b binding protein 2, chloroplastic	none	PF00504	IPR022796, IPR023329
HORVU5Hr1G069040.1	329.184	-2.02718	0.274569	-7.38313	1.54609e-13	9.52984e-12	217.332	243.64	199.376	765.87	906.913	552.261	45.6066	47.4342	69.2342	383.73	251.031	199.771	98.3151	107.05	67.9735	663.372	493.469	612.927	chr5H:520383477-520387302	alpha/beta-Hydrolases superfamily protein	GO:0008152, GO:0016787	PF07859	IPR002168, IPR013094, IPR029058
HORVU6Hr1G026360.1	10.4296	-2.0256	0.543514	-3.72685	0.000193887	0.00177358	30.4474	18.4576	24.922	11.0356	10.4414	6.63377	2.5337	9.08314	6.82591	4.74913	2.67055	6.26734	12.4087	7.98884	10.7763	5.97632	8.78343	7.73187	chr6H:98998517-98999550	early nodulin-like protein 9	GO:0009055	PF02298	IPR003245, IPR008972
HORVU4Hr1G015550.1	55.961	-2.02339	0.423643	-4.77616	1.78672e-06	2.93681e-05	28.3476	61.8328	32.9326	68.4206	135.739	117.749	5.91197	16.1478	8.77617	51.2906	66.7637	51.7056	25.7719	25.5643	15.75	108.321	82.2448	104.029	chr4H:60193599-60195404	Acetyl esterase	GO:0008152, GO:0016787	PF07859	IPR013094, IPR029058
HORVU6Hr1G073180.5	614.195	-2.02261	0.43736	-4.62459	3.75334e-06	5.79651e-05	28.3476	24.9177	33.8227	1725.97	1967.46	1605.37	9.29024	7.06467	4.87565	532.852	786.031	721.528	11.4542	50.3297	19.0657	1069.76	1374.21	1083.17	chr6H:507567398-507570155	methyltransferase type 11	GO:0008152, GO:0008168	PF08241	IPR013216, IPR029063
HORVU2Hr1G027600.2	82.3569	-2.01788	0.357159	-5.64981	1.60622e-08	4.20768e-07	87.1427	110.745	72.0957	134.634	135.739	162.527	21.9587	26.2402	18.5275	68.3875	117.504	65.8071	25.7719	54.3241	38.1315	156.878	109.394	76.6158	chr2H:91067953-91068919	myb domain protein 86	GO:0003677	PF00249	IPR001005, IPR009057, IPR017930
HORVU4Hr1G003090.2	44.6437	-2.01458	0.433094	-4.6516	3.29363e-06	5.13959e-05	28.3476	29.5321	30.2624	90.4918	110.381	69.6545	2.5337	12.1109	7.80104	56.9896	34.7171	39.9543	19.0903	28.7598	18.2368	70.9688	63.081	90.6738	chr4H:6162159-6207845	Glucan endo-1,3-beta-glucosidase 7	GO:0004553, GO:0005975	PF00332, PF07983	IPR000490, IPR012946, IPR013781, IPR017853
HORVU4Hr1G083820.2	51.6224	-2.00531	0.455456	-4.40286	1.06831e-05	0.000145286	34.6471	23.9948	24.922	66.2135	138.722	152.577	5.0674	8.0739	7.80104	55.0899	80.1164	50.9221	3.81806	7.98884	2.48683	96.3682	84.6403	85.7535	chr4H:626773884-626777012	GDSL esterase/lipase	GO:0016788	PF00657	IPR001087, IPR013830
HORVU7Hr1G042160.3	4946.92	-1.99987	0.24864	-8.04322	8.75057e-16	7.57792e-14	174.285	197.496	145.972	14856.1	19176.4	13343.8	52.3632	40.3695	36.0798	4079.5	5665.12	4481.93	84.9518	121.43	58.8551	8505.05	9637.81	8386.97	chr7H:120467887-120469811	Protein CURVATURE THYLAKOID 1A, chloroplastic	none	PF14159	IPR025564
HORVU2Hr1G006720.2	30.0806	-1.99312	0.4973	-4.00788	6.12659e-05	0.000665603	52.4956	30.455	37.383	37.521	110.381	58.0455	8.44567	11.1016	10.7264	8.54844	27.5956	21.1523	3.81806	7.98884	4.14472	35.1109	46.3126	30.2246	chr2H:14035579-14070479	Cytochrome P450 superfamily protein	GO:0005506, GO:0016705, GO:0020037, GO:0055114	PF00067	IPR001128, IPR002401, IPR017972
HORVU2Hr1G097150.1	25.5334	-1.9856	0.59035	-3.36343	0.000769817	0.00569268	16.7986	11.9974	8.90071	37.521	47.7323	46.4364	1.68913	5.04619	2.92539	33.2439	47.1797	36.0372	15.2722	25.5643	10.7763	35.1109	41.5216	35.8478	chr2H:677588051-677591238	Sugar phosphate exchanger 2	GO:0016021, GO:0055085	PF07690	IPR011701, IPR020846
HORVU6Hr1G014420.2	21.9426	-1.98346	0.522167	-3.79852	0.000145563	0.00138788	22.0481	27.6863	14.2411	48.5566	52.2071	51.4117	1.68913	7.06467	7.80104	19.9463	9.792	11.7513	10.4997	12.7821	4.97367	31.3757	35.1337	26.0072	chr6H:30642574-30645305	cyclin p4;1	GO:0000079, GO:0019901	PF08613	IPR013763, IPR013922
HORVU1Hr1G050470.1	32.4458	-1.98273	0.496829	-3.99076	6.58613e-05	0.000709278	58.7951	44.2981	42.7234	28.6925	77.5649	41.461	10.9794	20.1848	5.85078	12.3477	30.2662	10.9678	25.7719	18.3743	14.0921	33.6168	51.1036	56.9347	chr1H:373430557-373431781	undescribed protein	none	none	none
HORVU7Hr1G049370.5	336.868	-1.98259	0.239581	-8.27525	1.2819e-16	1.238e-14	782.184	613.714	671.113	562.815	481.797	369.832	141.887	183.681	197.951	120.628	106.822	163.734	284.446	395.448	281.841	312.263	174.87	218.601	chr7H:173203651-173205047	heat shock protein 81-3	GO:0005524, GO:0006457, GO:0006950, GO:0051082	PF00183	IPR001404, IPR020568
HORVU3Hr1G116470.1	1004.23	-1.97268	0.267307	-7.37985	1.58463e-13	9.73875e-12	90.2924	77.5217	81.8865	2710.34	2370.2	3096.31	24.4924	19.1755	19.5026	1419.04	2168.48	2028.27	53.4528	34.352	27.3552	1319.27	1333.48	1202.66	chr3H:695932421-695935569	Pectin acetylesterase 5	GO:0016787	PF03283	IPR004963, IPR029058
HORVU2Hr1G014020.10	487.739	-1.96672	0.435027	-4.52091	6.15757e-06	9.00518e-05	1158.05	1282.8	664.883	231.747	419.149	102.823	244.924	220.014	329.594	397.977	292.87	250.694	630.935	764.532	1058.56	360.073	93.4237	276.239	chr2H:30743962-30745532	Jasmonate-induced protein	none	PF01419, PF03018	IPR001229, IPR004265
HORVU2Hr1G023690.5	27.1577	-1.96226	0.562883	-3.48608	0.00049015	0.00390586	41.9965	46.1439	19.5816	4.41423	53.6988	33.1688	5.0674	10.0924	12.6767	33.2439	17.8036	28.9865	22.9084	37.5476	25.6973	27.6405	35.1337	33.0362	chr2H:71247594-71249202	Plasma-membrane choline transporter family protein	none	PF04515	IPR007603
HORVU1Hr1G069180.1	23.3498	-1.9573	0.380739	-5.14079	2.73587e-07	5.51704e-06	57.7451	51.6812	63.195	6.62135	10.4414	11.6091	10.9794	21.194	12.6767	3.7993	6.23127	4.70051	46.7712	52.7264	35.6446	5.97632	11.9774	6.32608	chr1H:483399955-483401243	Protein LURP-one-related 8	none	PF04525	IPR007612, IPR025659
HORVU6Hr1G037000.1	29.1028	-1.95604	0.568345	-3.44164	0.000578196	0.0044912	18.8984	18.4576	14.2411	68.4206	85.0231	38.1442	1.68913	5.04619	6.82591	39.8927	26.7055	15.6684	14.3177	21.5699	16.5789	38.099	35.9322	58.3405	chr6H:185006680-185008522	Protein of unknown function, DUF642	none	PF04862	IPR006946, IPR008979
HORVU1Hr1G039250.1	98.1834	-1.95427	0.288037	-6.7848	1.16249e-11	5.52434e-10	132.289	145.815	155.762	119.184	184.962	165.844	42.2284	38.351	31.2042	75.9861	86.3477	70.5076	68.7251	99.0616	50.5656	87.4037	135.744	77.3187	chr1H:275285081-275286518	cellulose synthase A4	GO:0016020, GO:0016760, GO:0030244	PF03552	IPR005150
HORVU7Hr1G107840.1	1882.21	-1.95175	0.282416	-6.91089	4.81607e-12	2.47986e-10	747.537	809.364	696.035	4186.9	3928.96	4182.59	136.82	158.45	287.663	2101.02	2953.62	3017.72	167.995	386.66	219.67	2669.92	3947.75	3281.13	chr7H:624086488-624086921	KY49.ctg7180000000017_quiver, whole genome shotgun sequence	none	none	none
HORVU2Hr1G059060.1	907.716	-1.94835	0.259262	-7.51499	5.69174e-14	3.751e-12	100.792	96.9022	93.4574	2681.65	2398.55	2374.89	33.7827	26.2402	14.627	881.439	1283.64	830.423	57.2709	91.8717	79.5787	1934.83	1712.77	1646.19	chr2H:389291143-389303468	protein containing PDZ domain, a K-box domain, and a TPR region	GO:0005515	none	IPR001478, IPR011990, IPR013026, IPR019734
HORVU5Hr1G119790.1	127.82	-1.94748	0.582002	-3.34617	0.000819374	0.00598314	10.4991	8.3059	16.9113	264.854	411.691	288.569	5.0674	1.00924	2.92539	167.169	298.211	205.255	2.86355	11.1844	5.80261	221.124	191.638	187.674	chr5H:656630663-656642630	carotene isomerase	GO:0016491, GO:0055114	PF01593	IPR002937, IPR023753
HORVU2Hr1G089640.11	318.502	-1.94696	0.209856	-9.2776	1.73341e-20	2.65161e-18	828.38	691.236	629.28	238.369	317.718	285.252	179.048	200.838	177.474	113.029	137.978	143.365	425.714	338.727	266.091	224.112	329.778	206.652	chr2H:640056910-640060017	Nucleotide/sugar transporter family protein	none	PF03151	IPR004853
HORVU5Hr1G082420.2	24070.2	-1.93386	0.287614	-6.72382	1.77024e-11	8.17159e-10	2596.43	3127.63	2773.46	63600.3	77961.7	62491.7	652.006	969.878	602.63	20789.8	32354.6	23045	3250.12	8527.29	3670.57	44257.6	43501.1	39091	chr5H:567428912-567430229	Chlorophyll a-b binding protein, chloroplastic	none	PF00504	IPR022796, IPR023329
HORVU6Hr1G062140.1	171.114	-1.93119	0.325141	-5.93955	2.85797e-09	8.85963e-08	192.134	177.193	169.113	253.818	644.385	295.203	37.161	60.5543	43.8809	118.728	105.041	91.6599	74.4522	68.704	39.7894	238.306	267.495	202.435	chr6H:415865940-415867033	undescribed protein	none	none	none
HORVU7Hr1G049340.1	54.6529	-1.93006	0.335887	-5.74615	9.12968e-09	2.54429e-07	121.79	113.514	99.6879	41.9352	64.1402	74.6299	32.0935	30.2771	25.3534	18.0467	16.9135	12.5347	46.7712	88.6761	51.3946	70.2218	39.9247	35.8478	chr7H:173152331-173154339	Chaperone protein htpG family protein	GO:0005524, GO:0006457, GO:0006950, GO:0051082	none	IPR003594, IPR019805, IPR020575
HORVU0Hr1G039960.9	23.3461	-1.92625	0.39282	-4.90365	9.40725e-07	1.64702e-05	46.1961	43.3753	44.5035	30.8996	43.2574	24.8766	16.8913	11.1016	6.82591	10.4481	9.792	18.0186	14.3177	12.7821	11.6052	29.8816	21.5593	23.8985	chrUn:249555147-249557662	Core-2/I-branching beta-1,6-N-acetylglucosaminyltransferase family protein	GO:0008375, GO:0016020	PF02485	IPR003406
HORVU1Hr1G087570.1	5414.12	-1.92484	0.217442	-8.85219	8.58221e-19	1.09005e-16	9846.07	9054.35	8320.38	5954.8	9715	6666.94	1935.75	3286.08	1948.31	2573.08	2868.17	2173.98	4854.66	6597.19	5015.95	5891.16	5749.15	5003.23	chr1H:539490962-539492686	FASCICLIN-like arabinogalactan 6	none	PF02469	IPR000782
HORVU2Hr1G041610.4	3627.75	-1.92444	0.264291	-7.28151	3.30108e-13	1.96575e-11	505.008	514.966	475.298	9962.93	16727.2	9605.69	141.043	150.376	102.389	1533.97	2837.01	1646.74	344.58	500.102	302.565	6745.77	6809.55	6394.26	chr2H:205975062-205976096	Cytochrome b6-f complex iron-sulfur subunit	GO:0008121, GO:0009496, GO:0016020, GO:0016491, GO:0042651, GO:0051537, GO:0055114	PF00355, PF08802	IPR005805, IPR014909, IPR017941
HORVU1Hr1G053300.1	8.99179	-1.922	0.571941	-3.36048	0.000778072	0.00574359	29.3975	30.455	30.2624	0	0	1.65844	5.0674	13.1201	5.85078	0.949826	0	0	13.3632	15.9777	15.75	0	0	0	chr1H:394000527-394001790	expansin B2	GO:0005576, GO:0019953	PF01357, PF03330	IPR005795, IPR007112, IPR007117, IPR007118, IPR009009
HORVU5Hr1G066130.1	62.5988	-1.91645	0.379875	-5.04494	4.5366e-07	8.58839e-06	93.4421	77.5217	80.9964	99.3203	177.504	77.9468	29.5598	19.1755	17.5523	27.545	30.2662	41.5211	47.7258	59.1174	24.0394	85.1626	81.4463	56.9347	chr5H:505111409-505112563	unknown function	none	none	none
HORVU3Hr1G056960.2	323.85	-1.91504	0.222398	-8.61087	7.25079e-18	8.08271e-16	733.888	772.449	784.152	300.168	317.718	180.77	200.162	224.051	183.324	73.1366	91.6888	75.9915	415.214	656.683	518.091	129.985	79.0508	92.7825	chr3H:426107780-426112337	Siroheme synthase	GO:0006779, GO:0008152, GO:0008168, GO:0043115, GO:0055114	PF00590	IPR000878, IPR003043, IPR006366, IPR014776, IPR014777
HORVU3Hr1G006060.1	38.6558	-1.91399	0.486018	-3.93809	8.21314e-05	0.000854208	204.733	107.977	98.7978	0	0	0	40.5392	34.3141	34.1296	0.949826	0	0	91.6335	26.3632	56.3682	0	0	0	chr3H:15082131-15084079	O-methyltransferase 1	GO:0008168, GO:0008171, GO:0046983	PF00891, PF08100	IPR001077, IPR011991, IPR012967, IPR016461, IPR029063
HORVU7Hr1G106540.2	961.839	-1.91348	0.250212	-7.64746	2.04992e-14	1.44162e-12	1123.41	1278.19	1090.34	708.485	991.936	1056.43	202.696	402.686	322.768	475.863	656.064	372.123	1484.27	2057.93	1304.76	1388	1200.14	1197.03	chr7H:620079051-620086769	Alpha-glucosidase	GO:0003824, GO:0004553, GO:0005975, GO:0030246	PF01055, PF13802, PF16863	IPR000322, IPR011013, IPR017853, IPR025887, IPR030458, IPR030459, IPR031727
HORVU7Hr1G107070.1	57.0964	-1.90943	0.473628	-4.0315	5.54224e-05	0.000608745	101.841	93.2107	118.379	99.3203	116.347	84.5805	19.425	25.2309	39.0052	30.3944	3.56073	14.1015	50.5893	52.7264	43.1051	70.9688	19.9623	44.9855	chr7H:621834268-621836374	Sec14p-like phosphatidylinositol transfer family protein	none	PF00650, PF03765	IPR001251, IPR011074
HORVU6Hr1G002410.2	25.352	-1.90681	0.558749	-3.41264	0.000643375	0.00491013	17.8485	10.1517	14.2411	33.1068	53.6988	59.7039	5.0674	3.02771	2.92539	33.2439	51.6306	50.1387	6.68161	5.59219	6.63156	33.6168	42.3201	26.7101	chr6H:6352381-6354087	Isoflavone reductase homolog P3	none	PF05368	IPR008030, IPR016040
HORVU6Hr1G035470.1	18.7001	-1.89936	0.501978	-3.78375	0.00015448	0.00145849	44.0963	54.4498	42.7234	30.8996	10.4414	21.5597	9.29024	15.1386	13.6518	11.3979	2.67055	2.35025	11.4542	22.3688	11.6052	12.6997	12.7759	7.02898	chr6H:171520645-171523251	myb domain protein r1	GO:0003677	PF00249	IPR001005, IPR009057, IPR017930
HORVU1Hr1G026520.1	58.0125	-1.89831	0.331179	-5.73199	9.92613e-09	2.73353e-07	171.136	142.123	153.092	28.6925	52.2071	34.8273	31.249	47.4342	46.8062	17.0969	34.7171	41.5211	50.5893	65.5085	57.1972	17.929	35.9322	16.1666	chr1H:133886000-133888304	HXXXD-type acyl-transferase family protein	GO:0016747	PF02458	IPR003480, IPR023213
HORVU6Hr1G026600.2	256.738	-1.89793	0.221993	-8.54948	1.23642e-17	1.35663e-15	278.227	284.246	249.22	410.524	666.76	494.216	54.8969	86.7945	77.0353	117.778	135.308	115.946	135.541	188.537	154.184	462.418	379.284	330.362	chr6H:102141373-102144774	Peroxidase superfamily protein	GO:0004601, GO:0006979, GO:0020037, GO:0055114	PF00141	IPR000823, IPR002016, IPR010255, IPR019793, IPR019794
HORVU4Hr1G060630.1	3380.12	-1.8963	0.305866	-6.19976	5.65477e-10	1.97512e-08	97.6418	53.5269	54.2943	8364.97	9758.26	8957.24	23.6479	10.0924	20.4777	3379.48	5678.47	3935.89	30.5445	43.9386	33.1578	6581.42	7351.73	6467.36	chr4H:509229016-509230865	Fructose-1,6-bisphosphatase class 1	GO:0005975, GO:0042132, GO:0042578	PF00316	IPR000146, IPR020548, IPR028343
HORVU1Hr1G086120.3	45.4907	-1.89549	0.482972	-3.92464	8.68599e-05	0.000895229	19.9483	17.5347	15.1312	72.8349	71.5984	126.042	4.22284	6.05543	3.90052	65.538	64.0931	69.7242	8.59064	3.99442	4.97367	94.1271	79.8493	90.6738	chr1H:536888444-536893406	glutamate receptor 3.4	GO:0004970, GO:0016020	PF00060, PF00497, PF01094	IPR001320, IPR001638, IPR001828, IPR017103, IPR028082
HORVU4Hr1G024960.2	368.931	-1.89152	0.228155	-8.2905	1.12777e-16	1.0942e-14	521.806	498.354	451.266	567.229	705.542	497.532	159.623	119.09	117.016	410.325	287.529	253.044	198.539	282.006	278.525	527.41	338.561	427.362	chr4H:144042635-144046099	fatty acid desaturase 8	GO:0006629, GO:0016717, GO:0055114	PF00487, PF11960	IPR005804, IPR021863
HORVU5Hr1G065330.12	280.077	-1.89009	0.227765	-8.29842	1.05503e-16	1.02839e-14	577.451	504.814	445.035	348.725	392.299	291.886	116.55	124.136	171.623	103.531	105.932	95.5769	335.989	392.252	198.947	310.022	259.51	267.101	chr5H:499628374-499632837	cinnamoyl coa reductase 1	GO:0003824, GO:0050662	PF01370	IPR001509, IPR016040
HORVU3Hr1G002840.1	66.653	-1.88958	0.369238	-5.11751	3.09601e-07	6.16174e-06	241.48	170.732	149.532	22.0712	59.6653	48.0948	26.1816	63.582	62.4083	14.2474	15.1331	10.1844	58.2254	76.6929	59.684	58.2691	31.9397	31.6304	chr3H:7464073-7467365	Glycosyltransferase family 61 protein	none	none	none
HORVU3Hr1G015680.1	209.265	-1.88598	0.306072	-6.16187	7.18894e-10	2.45773e-08	85.0428	71.9845	47.1737	472.323	532.513	384.758	10.1348	28.2587	17.5523	256.453	289.309	236.592	35.3171	59.9163	39.7894	391.449	386.471	421.739	chr3H:36886534-36888603	Zinc-binding dehydrogenase family protein	GO:0016491, GO:0055114	PF00107, PF16884	IPR011032, IPR013149, IPR016040, IPR020843
HORVU4Hr1G000100.3	374.628	-1.88506	0.213049	-8.84803	8.90781e-19	1.12458e-16	180.585	196.573	250.11	832.083	1039.67	764.542	54.0523	65.6005	50.7068	273.55	302.662	267.929	126.951	205.313	138.434	693.253	677.122	624.173	chr4H:375890-384698	phosphate transporter 4;1	GO:0016021, GO:0055085	PF07690	IPR011701, IPR020846
HORVU0Hr1G004830.6	17485.2	-1.87642	0.241866	-7.75809	8.62151e-15	6.40713e-13	1011.06	904.42	878.5	46177.3	64719	50575.8	286.308	300.753	173.573	12798	19872.4	14867.7	795.111	1319.76	760.971	33093.1	37522	28678.2	chrUn:27943628-27945139	glyceraldehyde-3-phosphate dehydrogenase C2	GO:0006006, GO:0016620, GO:0050661, GO:0051287, GO:0055114	PF00044, PF02800	IPR006424, IPR016040, IPR020828, IPR020829, IPR020830, IPR020831
HORVU5Hr1G072940.6	69.9111	-1.87507	0.326793	-5.73778	9.59257e-09	2.65213e-07	97.6418	98.7479	79.2163	66.2135	53.6988	79.6052	24.4924	27.2494	23.4031	52.2404	46.2895	87.7428	62.998	72.6985	92.8418	91.8859	132.55	68.884	chr5H:537272876-537297900	serine carboxypeptidase-like 9	GO:0004185, GO:0006508	PF00450	IPR001563, IPR029058
HORVU6Hr1G023050.14	75.0808	-1.87269	0.248685	-7.53038	5.05943e-14	3.3554e-12	143.838	225.182	163.773	35.3139	35.7992	59.7039	53.2077	41.3788	50.7068	46.5415	37.3876	54.0558	82.0883	88.6761	74.605	45.5695	56.693	56.9347	chr6H:74352645-74367280	P-loop containing nucleoside triphosphate hydrolases superfamily protein	none	PF13086, PF13087	IPR027417
HORVU4Hr1G004170.2	70.4121	-1.87243	0.332258	-5.63549	1.74559e-08	4.53314e-07	130.189	139.355	97.9078	114.77	222.253	117.749	16.8913	39.3603	44.856	18.9965	16.9135	20.3689	54.4074	65.5085	48.9077	38.099	41.5216	39.3623	chr4H:9577605-9578487	Integral membrane HPP family protein	none	none	none
HORVU5Hr1G073010.12	113.994	-1.87024	0.349862	-5.34564	9.00957e-08	2.0259e-06	40.9466	32.3007	40.0532	242.783	213.303	300.178	9.29024	7.06467	14.627	107.33	141.539	124.563	26.7264	17.5755	23.2105	253.247	272.286	184.862	chr5H:537722779-537726485	Nucleolar protein gar2-related isoform 5	none	none	none
HORVU2Hr1G080870.11	81.8383	-1.86998	0.216422	-8.64047	5.59818e-18	6.34168e-16	149.087	160.581	164.663	75.042	76.0733	76.2883	48.9849	42.388	38.0301	37.0432	20.4742	36.0372	112.633	119.833	95.3287	79.1863	77.4538	63.9637	chr2H:586101071-586102723	vacuolar iron transporter 1	none	PF01988	IPR008217
HORVU3Hr1G073160.1	39.1985	-1.86846	0.396457	-4.71289	2.44226e-06	3.90109e-05	74.5437	69.2158	56.9645	72.8349	71.5984	59.7039	13.5131	23.2125	18.5275	17.0969	31.1564	18.0186	21.9538	47.9331	31.4999	22.4112	39.9247	15.4637	chr3H:552624371-552624760	arabinogalactan protein 16	none	PF06376	IPR009424
HORVU4Hr1G052270.4	771.917	-1.86772	0.432304	-4.32039	1.55757e-05	0.000200381	39.8966	21.2262	15.1312	2211.53	3145.85	2456.15	6.75654	6.05543	7.80104	554.698	871.488	702.726	9.54515	17.5755	5.80261	1092.17	1556.26	1173.84	chr4H:432311325-432313866	NAD-dependent epimerase/dehydratase	GO:0003824, GO:0050662	PF01370	IPR001509, IPR016040
HORVU5Hr1G047540.14	179.339	-1.86752	0.275339	-6.78264	1.18001e-11	5.58227e-10	207.883	251.023	242.989	187.605	289.377	160.869	49.8295	84.776	58.5078	68.3875	126.406	109.678	176.585	250.051	189.828	221.871	305.024	247.42	chr5H:369564989-369576587	Major facilitator superfamily protein	none	PF06813	IPR010658, IPR020846
HORVU2Hr1G089940.1	4705.66	-1.86467	0.281686	-6.6197	3.59939e-11	1.57151e-09	13259.3	14471.6	12698.6	2904.57	3848.41	1661.76	2570.86	4643.5	3887.84	510.057	790.482	408.944	5296.6	7202.74	5762.82	1881.79	1370.21	1531.61	chr2H:640763978-640768942	Aquaporin-like superfamily protein	GO:0005215, GO:0006810, GO:0016020	PF00230	IPR000425, IPR022357, IPR023271
HORVU6Hr1G077620.1	36.8297	-1.86448	0.441541	-4.22266	2.41439e-05	0.000294863	133.339	69.2158	80.9964	48.5566	62.6486	23.2182	11.8239	33.3049	33.1544	11.3979	8.01164	7.83418	33.408	32.7543	16.5789	14.9408	19.9623	21.7898	chr6H:531489228-531490428	Blue copper protein	GO:0009055	PF02298	IPR003245, IPR008972
HORVU5Hr1G109710.1	8829.28	-1.86222	0.249983	-7.44941	9.376e-14	5.99064e-12	544.904	665.395	567.865	23154.9	36979.1	26453.8	141.043	220.014	128.717	6151.07	10254.9	6955.96	333.126	436.99	266.92	13673.8	17383.2	14615.4	chr5H:630712092-630713548	Photosystem I reaction center subunit II	GO:0009522, GO:0009538, GO:0015979	PF02531	IPR003685
HORVU3Hr1G098950.1	11.2081	-1.85967	0.544566	-3.41496	0.000637918	0.00487888	27.2977	37.838	33.8227	17.6569	16.408	3.31688	7.6011	8.0739	11.7016	0	3.56073	3.13367	11.4542	7.18996	8.28945	1.49408	0.798493	2.10869	chr3H:660374357-660377976	Protein kinase superfamily protein	GO:0004672, GO:0005524, GO:0006468	PF07714	IPR000719, IPR001245, IPR011009, IPR013320, IPR017441
HORVU7Hr1G027560.1	36.1945	-1.8547	0.451781	-4.1053	4.03794e-05	0.000461917	141.738	106.131	93.4574	4.41423	1.49163	0	19.425	32.2956	42.9057	1.89965	0	0.783418	53.4528	99.8605	44.763	5.97632	0.798493	2.10869	chr7H:49216298-49217570	CONSTANS-like 5	GO:0005515, GO:0005622, GO:0008270	PF06203	IPR000315, IPR010402
HORVU2Hr1G105100.2	35.0789	-1.85278	0.34788	-5.32592	1.00443e-07	2.23036e-06	81.8931	104.285	52.5142	26.4854	31.3243	36.4857	17.7359	23.2125	25.3534	37.993	28.4858	25.0694	16.2268	21.5699	11.6052	23.9053	33.5367	33.7391	chr2H:705662550-705663504	Protein of unknown function (DUF581)	none	PF04570	IPR007650
HORVU6Hr1G071190.3	295.401	-1.84545	0.267423	-6.90086	5.16875e-12	2.64199e-10	198.433	323.93	199.376	858.569	863.655	670.01	62.498	59.545	78.9855	191.865	220.765	264.795	130.769	214.9	137.605	359.326	264.301	217.898	chr6H:495778481-495780800	Eukaryotic aspartyl protease family protein	none	PF14541, PF14543	IPR021109, IPR032799, IPR032861
HORVU6Hr1G023070.1	101.855	-1.84221	0.457071	-4.03048	5.56638e-05	0.000610757	23.0981	9.22878	18.6915	231.747	269.986	267.009	3.37827	6.05543	4.87565	122.528	135.308	110.462	2.86355	5.59219	4.97367	227.1	202.817	187.674	chr6H:74382826-74385170	unknown function	none	none	none
HORVU5Hr1G046900.4	131.365	-1.83831	0.204322	-8.9971	2.31758e-19	3.0936e-17	413.665	356.231	299.954	17.6569	16.408	16.5844	86.1458	112.025	101.414	22.7958	12.4625	10.9678	284.446	285.202	236.249	33.6168	32.7382	26.0072	chr5H:363533070-363535086	Peroxidase superfamily protein	GO:0004601, GO:0006979, GO:0020037, GO:0055114	PF00141	IPR000823, IPR002016, IPR010255, IPR019793, IPR019794
HORVU1Hr1G072700.3	348.332	-1.83576	0.276336	-6.64321	3.06926e-11	1.35416e-09	216.282	192.881	137.071	675.378	795.04	557.236	35.4718	62.5727	55.5824	501.508	472.687	365.856	95.4515	199.721	123.513	603.608	557.348	622.767	chr1H:498694753-498696867	Aldose reductase	GO:0016491, GO:0055114	PF00248	IPR018170, IPR020471, IPR023210
HORVU6Hr1G053490.2	41.152	-1.83525	0.383719	-4.78278	1.72884e-06	2.85447e-05	52.4956	47.0668	34.7128	61.7993	101.431	97.8481	10.9794	7.06467	19.5026	13.2976	25.8153	21.9357	33.408	42.3409	33.9867	56.7751	42.3201	37.9565	chr6H:333319197-333322130	BTB/POZ domain-containing protein	none	PF03000	IPR011333, IPR027356
HORVU5Hr1G026890.1	90.4095	-1.83408	0.327171	-5.60586	2.07226e-08	5.28326e-07	111.291	80.2904	126.39	132.427	246.119	139.309	29.5598	35.3233	24.3783	52.2404	61.4226	28.9865	95.4515	88.6761	69.6314	83.6685	118.177	104.029	chr5H:152802615-152803627	Chromosome 3B, genomic scaffold, cultivar Chinese Spring	none	none	none
HORVU4Hr1G004040.2	108.636	-1.82887	0.28638	-6.38618	1.70079e-10	6.58843e-09	149.087	112.591	142.411	161.12	156.621	74.6299	43.0729	29.2679	40.9555	102.581	142.429	95.5769	65.8615	77.4918	63.8288	137.455	169.281	191.188	chr4H:9060996-9063638	Protein NRT1/ PTR FAMILY 8.3	GO:0005215, GO:0006810, GO:0016020	PF00854	IPR000109, IPR020846
HORVU2Hr1G017290.1	406.532	-1.82687	0.20522	-8.902	5.48469e-19	7.09523e-17	744.387	606.331	638.181	675.378	759.241	555.578	170.603	245.245	145.294	270.7	284.858	213.873	233.856	342.721	261.947	425.813	398.448	345.123	chr2H:40284521-40288009	DOF zinc finger protein 1	GO:0003677, GO:0006355	PF02701	IPR003851
HORVU1Hr1G073840.1	2060.41	-1.8262	0.266148	-6.86159	6.80972e-12	3.39789e-10	4344.53	4784.2	4238.52	408.317	617.536	333.347	1369.04	1404.86	995.608	174.768	187.828	110.462	4393.63	7112.47	5126.19	688.771	383.277	414.007	chr1H:504803233-504805066	ferredoxin 3	GO:0009055, GO:0022900, GO:0051536, GO:0051537	PF00111	IPR001041, IPR006058, IPR010241, IPR012675
HORVU6Hr1G093240.3	703.47	-1.82529	0.282025	-6.47208	9.66638e-11	3.92594e-09	61.9448	62.7557	50.734	1862.81	2082.32	1850.82	21.1142	8.0739	19.5026	871.94	1254.27	984.756	25.7719	33.5531	19.8947	1180.32	1263.22	1008.66	chr6H:579255918-579256524	High-light-induced protein, chloroplastic	none	none	IPR023329
HORVU6Hr1G054110.3	308.869	-1.8251	0.320609	-5.69262	1.25102e-08	3.36124e-07	37.7968	35.9922	42.7234	871.811	1032.21	883.949	7.6011	14.1293	11.7016	233.657	332.928	242.859	26.7264	47.1342	35.6446	567.003	568.527	567.238	chr6H:341712550-341714691	Protein HHL1, chloroplastic	none	none	none
HORVU5Hr1G047630.1	264.661	-1.82317	0.163499	-11.151	7.07968e-29	2.15027e-26	707.64	606.331	686.244	211.883	205.845	218.914	173.136	188.727	203.802	104.481	105.041	66.5905	221.448	262.833	238.736	210.665	194.832	156.746	chr5H:370154753-370159005	TRICHOME BIREFRINGENCE-LIKE 34	none	PF13839, PF14416	IPR025846, IPR026057
HORVU1Hr1G017770.2	15.4691	-1.82177	0.509263	-3.57727	0.000347197	0.00293041	27.2977	21.2262	24.922	19.8641	19.3912	23.2182	5.0674	7.06467	8.77617	8.54844	20.4742	4.70051	7.63612	11.1844	9.94734	17.1819	21.5593	20.384	chr1H:61271383-61272571	Auxin-responsive protein IAA4	GO:0005515, GO:0005634, GO:0006355	PF02309	IPR000270, IPR003311
HORVU4Hr1G062920.2	562.306	-1.82114	0.513032	-3.54976	0.000385578	0.00318132	9.44921	21.2262	8.90071	1439.04	1895.87	1641.86	2.5337	2.01848	6.82591	596.491	713.036	786.551	13.3632	9.58661	8.28945	829.962	1212.91	923.608	chr4H:526146769-526149335	Protein disulfide-isomerase LQY1, chloroplastic	GO:0031072, GO:0051082	none	IPR001305
HORVU2Hr1G113430.1	16.4041	-1.82059	0.502121	-3.6258	0.000288066	0.00249876	39.8966	42.4524	34.7128	4.41423	1.49163	0	16.8913	7.06467	8.77617	0	0	0.783418	32.4535	59.9163	46.4209	0	0	0	chr2H:728654990-728655987	Cysteine protease 1	none	PF00396	IPR000118
HORVU0Hr1G010040.2	21.4457	-1.81791	0.526905	-3.45018	0.000560223	0.00436616	19.9483	11.0745	22.2518	37.521	64.1402	31.5104	3.37827	7.06467	4.87565	24.6955	21.3644	17.2352	13.3632	12.7821	6.63156	32.1227	27.9473	28.1159	chrUn:57438930-57442097	Glucan endo-1,3-beta-glucosidase 8	GO:0004553, GO:0005975	PF00332, PF07983	IPR000490, IPR012946, IPR013781, IPR017853
HORVU3Hr1G071770.1	597.28	-1.81689	0.196157	-9.26244	1.99818e-20	2.99113e-18	1125.51	807.518	1013.79	730.556	762.224	774.492	277.863	309.836	248.658	301.095	480.698	425.396	658.615	497.705	443.485	569.992	740.203	583.405	chr3H:542640163-542645660	cellulose synthase family protein	GO:0016020, GO:0016760, GO:0030244	PF03552	IPR005150, IPR013083, IPR029044
HORVU4Hr1G089540.2	48.7927	-1.81664	0.339277	-5.35445	8.58152e-08	1.94997e-06	68.2443	53.5269	56.9645	46.3495	73.09	119.408	16.8913	19.1755	14.627	29.4446	48.0698	44.6548	34.3625	31.9554	33.9867	67.9807	59.0885	60.4492	chr4H:642587402-642590164	Remorin family protein	none	PF03763, PF03766	IPR005516, IPR005518
HORVU5Hr1G016810.2	106.374	-1.81591	0.309981	-5.85813	4.68107e-09	1.3899e-07	249.879	176.27	184.245	83.8705	46.2406	64.6792	61.6534	68.6282	42.9057	48.4411	67.6538	89.3096	140.314	217.297	121.026	85.1626	104.603	62.5579	chr5H:63315057-63316728	HVA22 homologue E	none	PF03134	IPR004345
HORVU7Hr1G030210.2	356.814	-1.80863	0.341135	-5.30181	1.14657e-07	2.51873e-06	89.2425	99.6708	73.8759	710.692	1108.28	611.965	7.6011	36.3326	32.1793	176.668	255.482	182.536	99.2696	111.844	96.1576	911.389	1054.01	765.456	chr7H:59140375-59141161	Jacalin-like lectin domain containing protein	none	PF01419	IPR001229
HORVU6Hr1G019780.2	112.333	-1.80825	0.267627	-6.7566	1.41271e-11	6.62332e-10	200.533	175.347	161.103	198.641	262.527	174.136	40.5392	62.5727	50.7068	67.4377	54.3011	40.7377	31.499	47.1342	55.5393	112.056	167.684	119.493	chr6H:54341558-54343721	Carbohydrate-binding X8 domain superfamily protein	none	PF07983	IPR012946
HORVU5Hr1G112670.5	337.009	-1.80794	0.374177	-4.83179	1.35312e-06	2.28688e-05	35.697	45.221	28.4823	922.575	1475.22	829.221	5.0674	12.1109	14.627	374.232	419.276	256.178	20.0448	15.9777	19.0657	522.181	555.751	515.224	chr5H:639991759-639992903	Chalcone--flavonone isomerase	GO:0009813, GO:0016872, GO:0045430	PF02431	IPR016087, IPR016088
HORVU4Hr1G059390.1	4433.09	-1.80658	0.234379	-7.70793	1.27872e-14	9.30493e-13	9630.84	8026.27	7751.62	5480.27	5519.04	3835.98	2262.6	2411.07	2589.95	1043.86	1256.94	1182.96	5615.41	9894.18	5914.52	3395.3	1932.35	2052.46	chr4H:496746552-496749035	Heat shock 70 kDa protein 3	none	PF00012	IPR013126, IPR018181, IPR029047, IPR029048
HORVU1Hr1G073760.3	17.6934	-1.80531	0.51706	-3.49149	0.000480343	0.00384366	25.1979	30.455	37.383	37.521	23.8661	16.5844	5.0674	15.1386	6.82591	6.64878	12.4625	13.3181	27.6809	13.581	14.0921	10.4586	15.1714	7.02898	chr1H:504458555-504461395	Solute carrier family 35 member F2	GO:0006810, GO:0016021	PF06027	IPR009262
HORVU2Hr1G061190.2	489.485	-1.80251	0.211318	-8.52985	1.46537e-17	1.57514e-15	634.147	533.423	556.294	1127.84	1264.9	878.974	140.198	156.432	197.951	337.188	343.61	271.062	261.537	401.04	242.881	558.039	486.282	418.927	chr2H:410010502-410014879	amino acid permease 6	none	PF01490	IPR013057
HORVU4Hr1G087780.1	132.499	-1.80143	0.281247	-6.40513	1.50238e-10	5.89612e-09	248.829	305.473	248.33	101.527	83.5314	140.968	54.8969	107.988	68.2591	160.521	118.394	99.494	105.951	153.386	98.6444	85.1626	86.2373	117.384	chr4H:638223190-638224749	Bifunctional inhibitor/lipid-transfer protein/seed storage 2S albumin superfamily protein	none	PF14547	IPR016140, IPR027923
HORVU2Hr1G039880.8	351.402	-1.79898	0.374842	-4.79929	1.59227e-06	2.65255e-05	57.7451	29.5321	26.7021	836.497	1087.4	922.094	16.8913	8.0739	6.82591	389.429	533.219	497.47	24.8174	21.5699	9.11839	564.015	714.651	579.188	chr2H:192195524-192201332	Cyclophilin-like peptidyl-prolyl cis-trans isomerase family protein	GO:0000413, GO:0003755, GO:0006457	PF00160	IPR002130, IPR029000
HORVU6Hr1G033160.11	18117.8	-1.79791	0.20514	-8.76434	1.8788e-18	2.27595e-16	751.737	879.503	646.191	48962.7	66122.6	51257.5	217.898	239.189	197.951	13139.9	22210.9	14760.4	335.989	424.208	296.762	34487.1	38384.4	32804.9	chr6H:149856367-149857661	chlorophyll A/B binding protein 3	none	PF00504	IPR022796, IPR023329
HORVU6Hr1G093020.2	463.021	-1.7954	0.422308	-4.25141	2.1243e-05	0.00026327	29.3975	35.0694	16.9113	1083.69	2201.65	1283.63	9.29024	8.0739	5.85078	516.705	607.994	477.885	13.3632	24.7654	19.8947	534.134	779.329	686.731	chr6H:578759403-578760241	50S ribosomal protein L9	none	PF01281	IPR009027, IPR020070
HORVU1Hr1G037110.2	37.7488	-1.79531	0.352291	-5.09611	3.46696e-07	6.7851e-06	60.8949	48.9125	48.0638	55.1779	71.5984	66.3377	9.29024	14.1293	22.428	25.6453	28.4858	21.1523	23.8629	28.7598	24.8683	32.1227	59.0885	38.6594	chr1H:252543845-252547756	unknown function	none	none	none
HORVU5Hr1G036260.1	22.7665	-1.79407	0.483672	-3.70926	0.000207866	0.00188338	47.246	51.6812	38.273	30.8996	58.1737	13.2675	10.9794	11.1016	17.5523	7.59861	16.0233	16.4518	8.59064	12.7821	10.7763	11.9526	23.9548	22.4927	chr5H:255512814-255513888	abscisic acid (aba)-deficient 4	none	PF14108	IPR025461
HORVU1Hr1G044680.1	2723.26	-1.7923	0.217774	-8.23009	1.87069e-16	1.77394e-14	303.424	355.308	234.089	6831.03	9362.98	6227.45	94.5915	81.7483	80.9358	2451.5	2722.18	2702.79	259.628	394.649	242.881	5829.9	4996.97	5846.7	chr1H:324790777-324792954	Protochlorophyllide reductase B, chloroplastic	GO:0008152, GO:0016491, GO:0016630, GO:0055114	PF00106	IPR002198, IPR002347, IPR005979, IPR016040
HORVU5Hr1G112280.1	231.112	-1.78524	0.211148	-8.45494	2.79223e-17	2.89687e-15	371.669	330.39	310.635	297.961	435.557	330.03	90.3687	113.035	90.6871	194.714	251.922	191.937	118.36	141.403	82.0655	245.776	303.427	260.072	chr5H:638813469-638816443	TRICHOME BIREFRINGENCE-LIKE 32	none	PF13839, PF14416	IPR025846, IPR026057
HORVU7Hr1G089370.1	97.2214	-1.78415	0.296299	-6.02145	1.7286e-09	5.53919e-08	339.121	308.241	239.429	6.62135	5.96653	0	50.674	114.044	93.6125	1.89965	0	0	202.357	194.129	179.052	6.72336	3.19397	4.92028	chr7H:542577531-542579345	Peroxidase	none	none	none
HORVU7Hr1G078960.2	36.4504	-1.78138	0.425689	-4.1847	2.85547e-05	0.000341564	59.845	58.1413	77.4361	28.6925	29.8327	6.63377	12.6685	19.1755	25.3534	11.3979	4.45091	12.5347	59.1799	118.235	83.7234	17.1819	17.5669	14.058	chr7H:464071861-464077072	Pectin lyase-like superfamily protein	GO:0004650, GO:0005975	PF00295	IPR000743, IPR006626, IPR011050, IPR012334
HORVU6Hr1G081850.3	275.115	-1.77883	0.291971	-6.09249	1.11167e-09	3.67465e-08	303.424	231.642	197.596	509.844	721.95	416.269	63.3425	91.8406	58.5078	90.2335	159.343	90.8764	139.359	258.838	184.855	488.564	500.655	444.934	chr6H:546539315-546609148	Subtilisin-like protease	GO:0004252, GO:0006508	PF00082, PF02225	IPR000209, IPR003137, IPR015500, IPR023828
HORVU4Hr1G012470.2	25.247	-1.77816	0.421932	-4.21433	2.5052e-05	0.000304709	71.394	67.3701	48.0638	17.6569	7.45816	14.926	26.1816	13.1201	14.627	7.59861	9.792	21.1523	40.0896	41.542	33.1578	9.71152	6.38795	4.21739	chr4H:41485177-41486760	dihydroflavonol 4-reductase-like1	GO:0003824, GO:0050662	PF01370	IPR001509, IPR016040
HORVU6Hr1G075760.1	67.1619	-1.77789	0.447758	-3.97064	7.16801e-05	0.000762926	97.6418	88.5963	82.7766	50.7637	70.1067	33.1688	31.249	37.3418	9.7513	37.993	64.9833	96.3604	82.0883	127.821	52.2235	64.2455	74.2599	107.543	chr6H:521670479-521672722	sphingoid base hydroxylase 1	GO:0005506, GO:0006633, GO:0016491, GO:0055114	PF04116	IPR006694
HORVU3Hr1G016820.3	162.47	-1.77447	0.278366	-6.37459	1.83447e-10	7.04122e-09	415.765	478.051	402.312	48.5566	41.7657	48.0948	72.6328	148.358	158.946	9.49826	20.4742	5.48392	299.718	313.163	292.618	42.5813	63.8795	62.5579	chr3H:41665751-41667005	xyloglucan endotransglucosylase/hydrolase 25	GO:0004553, GO:0005618, GO:0005975, GO:0006073, GO:0010411, GO:0016762, GO:0042546, GO:0048046	PF00722, PF06955	IPR000757, IPR008264, IPR010713, IPR013320, IPR016455
HORVU2Hr1G079420.1	51.1397	-1.77188	0.448504	-3.95065	7.79402e-05	0.000817105	70.3441	81.2133	72.0957	70.6278	110.381	39.8026	7.6011	29.2679	29.2539	18.9965	16.0233	10.9678	57.2709	113.442	82.8945	50.0517	27.9473	32.3333	chr2H:574578248-574580352	UDP-Glycosyltransferase superfamily protein	GO:0008152, GO:0016758	PF00201	IPR002213
HORVU0Hr1G002460.1	23.0042	-1.76967	0.494849	-3.57619	0.000348642	0.00293573	48.2959	26.7635	22.2518	39.7281	86.5147	33.1688	6.75654	12.1109	9.7513	5.69896	8.90182	7.83418	15.2722	28.7598	18.2368	14.1938	14.3729	15.4637	chrUn:11042041-11042418	undescribed protein	none	PF06376	IPR009424
HORVU2Hr1G020620.1	23.0042	-1.76967	0.494849	-3.57619	0.000348642	0.00293573	48.2959	26.7635	22.2518	39.7281	86.5147	33.1688	6.75654	12.1109	9.7513	5.69896	8.90182	7.83418	15.2722	28.7598	18.2368	14.1938	14.3729	15.4637	chr2H:57125419-57125796	undescribed protein	none	PF06376	IPR009424
HORVU2Hr1G032400.3	141.316	-1.76775	0.477009	-3.7059	0.000210644	0.00190607	33.5972	7.38302	11.5709	350.932	422.132	361.54	3.37827	6.05543	5.85078	156.721	147.77	198.205	10.4997	10.3855	8.28945	274.911	254.719	279.753	chr2H:126207147-126212005	alpha/beta-Hydrolases superfamily protein	GO:0003824	PF12695	IPR000073, IPR000639, IPR029058, IPR029059
HORVU4Hr1G052200.2	340.947	-1.76768	0.232126	-7.6152	2.6329e-14	1.82708e-12	162.736	127.357	157.542	615.786	584.72	738.007	43.0729	48.4434	39.9803	345.737	497.612	505.304	92.588	55.123	90.355	727.617	702.674	602.383	chr4H:431575016-431580861	serine/threonine protein kinase 1	GO:0004672, GO:0005524, GO:0006468, GO:0007165	PF00069, PF03822	IPR000719, IPR002290, IPR004041, IPR008271, IPR011009, IPR017441, IPR018451, IPR028375
HORVU3Hr1G085270.8	4494.74	-1.76404	0.269695	-6.54086	6.11675e-11	2.53839e-09	167.986	99.6708	133.511	12966.8	16057.4	14552.8	41.3838	38.351	38.0301	3340.54	5903.69	3872.43	62.998	72.6985	34.8157	8018.73	7964.17	7539.28	chr3H:611856101-611858894	Fructose-1,6-bisphosphatase class 1	GO:0005975, GO:0042132, GO:0042578	PF00316	IPR000146, IPR020548, IPR023079
HORVU5Hr1G009200.2	339.576	-1.75874	0.515635	-3.41082	0.000647687	0.00493584	11.549	9.22878	16.9113	995.41	1114.25	1071.35	6.75654	4.03695	0	274.5	429.068	308.667	2.86355	7.98884	3.31578	572.98	716.248	567.238	chr5H:21256049-21260110	NAD-dependent epimerase/dehydratase	none	none	IPR016040
HORVU1Hr1G089380.1	711.336	-1.74735	0.191121	-9.1426	6.0967e-20	8.69173e-18	1372.23	1234.81	1293.27	867.397	1053.09	852.439	424.817	377.455	358.848	656.33	458.444	426.963	558.391	697.426	410.328	626.02	533.393	602.383	chr1H:543801190-543806492	Subtilisin-like protease	GO:0004252, GO:0006508	PF00082, PF05922	IPR000209, IPR010259, IPR015500, IPR023828
HORVU7Hr1G096430.3	71.5766	-1.74622	0.258394	-6.75798	1.39925e-11	6.5749e-10	91.3423	72.9074	66.7553	94.906	108.889	107.799	21.1142	31.2864	16.5772	86.4342	115.724	104.978	54.4074	47.9331	48.9077	72.4629	74.2599	71.6956	chr7H:587966167-587970478	myb-like transcription factor family protein	GO:0003677	PF00249, PF14379	IPR001005, IPR006447, IPR009057, IPR017930, IPR025756
HORVU3Hr1G116790.2	2768.16	-1.74078	0.324676	-5.36159	8.24908e-08	1.88935e-06	7444.92	8573.54	7256.75	2860.42	4330.21	1582.15	1911.26	3528.3	1525.1	191.865	217.204	125.347	2654.51	3233.08	2434.61	823.985	520.618	612.927	chr3H:696450998-696453343	Aquaporin-like superfamily protein	GO:0005215, GO:0006810, GO:0016020	PF00230	IPR000425, IPR022357, IPR023271
HORVU0Hr1G003010.1	28.653	-1.73909	0.359188	-4.84172	1.28723e-06	2.18609e-05	72.4439	65.5243	67.6454	13.2427	25.3578	18.2429	22.8033	15.1386	23.4031	18.0467	8.90182	14.1015	47.7258	30.3576	22.3815	17.1819	13.5744	19.6811	chrUn:12152703-12153708	BEST Arabidopsis thaliana protein match is: maternal effect embryo arrest 60 .	none	none	none
HORVU1Hr1G076910.3	131.388	-1.73908	0.264584	-6.5729	4.93445e-11	2.09334e-09	152.237	169.81	118.379	189.812	252.086	200.671	46.4512	40.3695	44.856	112.079	147.77	141.799	79.2248	133.414	77.0919	166.59	175.669	116.681	chr1H:515962744-515964329	serine/threonine protein kinase 1	GO:0004672, GO:0005524, GO:0006468, GO:0007165	PF00069, PF03822	IPR000719, IPR002290, IPR004041, IPR008271, IPR011009, IPR017441, IPR018451
HORVU5Hr1G023160.1	163.092	-1.73593	0.221083	-7.85196	4.09586e-15	3.2339e-13	89.2425	107.054	84.5567	308.996	316.226	331.688	28.7153	29.2679	26.3285	158.621	202.071	167.651	28.6355	31.1565	32.3288	291.346	354.531	347.231	chr5H:120885480-120889045	Transmembrane amino acid transporter family protein	none	PF01490	IPR013057
HORVU5Hr1G045770.1	160.053	-1.73488	0.286894	-6.04711	1.4747e-09	4.77669e-08	296.075	257.483	241.209	88.2847	155.13	157.552	67.5654	117.072	54.6073	38.9429	61.4226	61.89	265.355	321.95	197.289	142.685	188.444	167.993	chr5H:354890137-354890937	actin depolymerizing factor 4	GO:0003779, GO:0005622	PF00241	IPR002108, IPR029006
HORVU3Hr1G085180.3	118.941	-1.72789	0.303809	-5.68742	1.28972e-08	3.46077e-07	355.92	299.935	275.032	101.527	131.264	53.0701	63.3425	111.016	107.264	39.8927	24.9251	33.687	107.86	142.201	81.2366	80.6803	75.8569	56.2318	chr3H:611456656-611458623	myb-like transcription factor family protein	GO:0003677	PF00249	IPR001005, IPR006447, IPR009057, IPR017877, IPR017930
HORVU7Hr1G089850.3	100.153	-1.72406	0.265837	-6.48541	8.84885e-11	3.62198e-09	162.736	175.347	151.312	161.12	147.672	212.281	40.5392	51.4711	56.5575	71.237	36.4975	54.0558	78.2702	92.6706	52.2235	100.103	80.6478	78.0216	chr7H:546040407-546043135	Plant protein of unknown function (DUF247)	none	PF03140	IPR004158
HORVU4Hr1G014370.1	12.0986	-1.72172	0.538598	-3.19667	0.00139025	0.00930847	35.697	27.6863	41.8333	0	0	1.65844	10.9794	14.1293	6.82591	3.7993	0.890182	2.35025	14.3177	27.9609	22.3815	0.74704	1.59699	4.92028	chr4H:52600568-52604319	Plant protein of unknown function (DUF936)	none	PF06075	IPR010341
HORVU7Hr1G070010.7	440.419	-1.71388	0.246833	-6.9435	3.82496e-12	2.00399e-10	613.148	646.015	680.014	470.116	720.459	602.014	150.333	261.393	180.399	170.019	229.667	140.232	368.443	507.291	460.064	745.546	543.774	438.608	chr7H:378387336-378395567	cellulose synthase-like D3	GO:0016020, GO:0016760, GO:0030244	PF03552	IPR005150
HORVU7Hr1G052690.1	21.056	-1.71371	0.49151	-3.48662	0.000489171	0.0039009	25.1979	30.455	41.8333	28.6925	29.8327	28.1935	12.6685	12.1109	4.87565	4.74913	8.01164	0	16.2268	22.3688	21.5526	22.4112	43.1186	26.7101	chr7H:201787965-201790686	unknown function	none	none	none
HORVU4Hr1G057110.15	129.266	-1.71254	0.29921	-5.72356	1.04317e-08	2.85402e-07	183.735	178.115	176.234	156.705	340.092	245.449	42.2284	77.7113	44.856	86.4342	58.752	64.2402	82.0883	114.24	96.9865	135.961	91.8267	151.123	chr4H:479910844-479913262	RNA-binding protein 1	GO:0000166, GO:0003676	PF00076	IPR000504, IPR012677
HORVU2Hr1G007840.7	3218.49	-1.70925	0.26918	-6.34982	2.15566e-10	8.16928e-09	86.0928	55.3727	73.8759	8784.33	10402.6	10378.5	34.6273	7.06467	22.428	3192.37	3534.91	3192.43	97.3605	73.4973	102.789	6662.1	5332.34	5900.12	chr2H:16406961-16411125	60 kDa chaperonin 2	GO:0005524, GO:0005737, GO:0006457, GO:0042026	PF00118	IPR001844, IPR002423, IPR018370, IPR027409, IPR027413
HORVU7Hr1G030050.3	85.2057	-1.70275	0.3398	-5.01103	5.41384e-07	1.00228e-05	47.246	54.4498	66.7553	183.191	140.213	137.651	14.3576	24.2217	13.6518	96.8823	162.903	126.914	39.1351	47.9331	24.0394	135.214	126.162	92.7825	chr7H:58178862-58182675	Two-component response regulator ARR12	GO:0000160, GO:0003677, GO:0003700, GO:0007165	PF00072, PF00249	IPR001005, IPR001789, IPR006447, IPR009057, IPR011006, IPR017053, IPR017930
HORVU2Hr1G027210.1	14.786	-1.70127	0.463195	-3.6729	0.000239817	0.00213593	57.7451	59.9871	39.1631	4.41423	1.49163	1.65844	12.6685	18.1663	17.5523	2.84948	0	0	16.2268	16.7766	11.6052	3.7352	0	2.10869	chr2H:89154958-89155909	Disease resistance-responsive (dirigent-like protein) family protein	none	PF03018	IPR004265
HORVU7Hr1G106710.2	30.7995	-1.69962	0.356018	-4.77398	1.80624e-06	2.96657e-05	67.1943	66.4472	70.3156	26.4854	26.8494	16.5844	11.8239	27.2494	24.3783	17.0969	23.1447	27.4196	24.8174	43.1397	33.1578	18.676	18.3653	11.2464	chr7H:620484444-620487210	amino acid transporter 1	GO:0003333, GO:0015171, GO:0016020	PF13520	IPR002293
HORVU7Hr1G039360.7	21.0942	-1.69398	0.483619	-3.50272	0.000460529	0.00371347	67.1943	48.9125	81.8865	0	11.9331	4.97532	16.0468	11.1016	34.1296	4.74913	4.45091	3.13367	23.8629	27.1621	27.3552	1.49408	6.38795	4.92028	chr7H:103131017-103132742	N-terminal protein myristoylation	none	PF14009	IPR025322
HORVU5Hr1G071920.1	3184.91	-1.69043	0.309126	-5.46841	4.54078e-08	1.08631e-06	212.082	170.732	150.422	9450.88	16117.1	8753.25	33.7827	71.6559	60.4581	2020.28	3045.31	2387.07	84.9518	115.039	53.0525	4255.89	5786.68	4559.7	chr5H:534122248-534123419	Photosystem I reaction center subunit V	GO:0009522, GO:0015979, GO:0016020, GO:0016168	PF01241	IPR000549, IPR016370, IPR017494, IPR023618
HORVU2Hr1G113880.23	56.852	-1.68968	0.337858	-5.00115	5.69894e-07	1.04675e-05	85.0428	70.1387	80.1064	81.6633	105.906	51.4117	18.5805	34.3141	20.4777	49.391	19.584	35.2538	33.408	33.5531	30.671	93.38	98.2147	82.239	chr2H:730027508-730030208	AP2-like ethylene-responsive transcription factor	GO:0003677, GO:0003700, GO:0006355	PF00847	IPR001471, IPR016177
HORVU6Hr1G070740.1	420.256	-1.68444	0.355063	-4.74407	2.09469e-06	3.38823e-05	932.322	894.269	789.493	244.99	384.841	190.721	165.535	453.148	196.001	66.4878	110.383	136.315	649.07	878.773	712.893	166.59	342.554	250.232	chr6H:492839207-492840526	undescribed protein	none	none	none
HORVU1Hr1G061780.1	420.357	-1.68306	0.27525	-6.11464	9.67741e-10	3.2346e-08	638.346	549.112	461.057	606.957	687.643	300.178	159.623	166.524	187.225	161.47	226.996	159.817	513.529	908.331	568.656	484.829	401.642	384.485	chr1H:446770574-446778808	oxidoreductase, 2OG-Fe(II) oxygenase family protein	GO:0016491, GO:0055114	none	IPR005123, IPR027450
HORVU7Hr1G056700.2	831.938	-1.68063	0.169666	-9.90548	3.94059e-23	7.94066e-21	1410.03	1304.03	1219.4	1112.39	1309.65	1167.54	380.9	401.677	444.659	341.937	503.843	356.455	712.068	924.309	679.735	1045.11	882.335	778.811	chr7H:239029183-239032043	BAG family molecular chaperone regulator 3	GO:0005515, GO:0051087	PF00240, PF02179	IPR000626, IPR003103, IPR029071
HORVU1Hr1G083420.11	45.0972	-1.68043	0.320156	-5.24879	1.53105e-07	3.27411e-06	77.6935	81.2133	79.2163	66.2135	47.7323	56.387	22.8033	29.2679	22.428	35.1436	27.5956	14.8849	38.1806	39.9442	34.8157	64.2455	36.7307	37.2536	chr1H:531749235-531752088	Heat stress transcription factor A-2c	GO:0003700, GO:0005634, GO:0006355, GO:0043565	PF00447	IPR000232, IPR011991
HORVU1Hr1G091880.1	110.061	-1.68023	0.29164	-5.76132	8.34577e-09	2.34139e-07	72.4439	77.5217	55.1844	300.168	387.825	245.449	19.425	25.2309	19.5026	71.237	105.041	72.0744	38.1806	35.9498	39.7894	162.855	136.542	116.681	chr1H:549152011-549155706	solanesyl diphosphate synthase 1	GO:0008299, GO:0015979, GO:0016765	PF00348	IPR000092, IPR008949, IPR014120
HORVU4Hr1G015260.2	29091.9	-1.67821	0.214265	-7.83239	4.78679e-15	3.72925e-13	1585.37	1787.61	1503.33	78085.6	104975	80995	592.042	574.256	356.898	25172.3	39979	29974.3	783.657	1125.63	785.011	56785.5	51090.8	47503.2	chr4H:58450474-58452283	Chlorophyll a-b binding protein 2, chloroplastic	none	PF00504	IPR022796, IPR023329
HORVU1Hr1G074350.1	763.908	-1.67747	0.156108	-10.7456	6.21842e-27	1.69246e-24	1622.11	1898.36	2068.52	174.362	186.454	152.577	700.146	535.905	509.993	194.714	188.719	179.403	1542.5	1669.67	1339.57	306.286	254.719	226.333	chr1H:507686919-507690279	actin 7	none	PF00022	IPR004000, IPR004001, IPR020902
HORVU3Hr1G031540.2	20.6763	-1.67198	0.415467	-4.02433	5.71375e-05	0.00062529	58.7951	99.6708	67.6454	6.62135	0	3.31688	24.4924	18.1663	28.2788	0	0	0	17.1813	23.9665	24.0394	0	0	0	chr3H:157225029-157226158	Chromosome 3B, genomic scaffold, cultivar Chinese Spring	none	none	none
HORVU2Hr1G081890.1	44.3488	-1.67178	0.461781	-3.62028	0.000294282	0.0025432	184.784	177.193	95.2376	0	1.49163	0	23.6479	67.6189	52.657	0	0	0.783418	41.0442	87.8773	62.9998	2.24112	0	0.702898	chr2H:594154516-594155758	FASCICLIN-like arabinogalactan-protein 12	none	PF02469	IPR000782
HORVU7Hr1G109130.1	47.2663	-1.66911	0.372015	-4.48666	7.23483e-06	0.000104063	34.6471	34.1465	40.0532	81.6633	120.822	71.313	17.7359	6.05543	9.7513	54.1401	54.3011	67.3739	13.3632	23.9665	19.0657	59.7632	75.8569	66.7753	chr7H:627088884-627091896	myb-like transcription factor family protein	GO:0003677	PF00249, PF14379	IPR001005, IPR006447, IPR009057, IPR017930, IPR025756
HORVU2Hr1G115640.11	582.053	-1.66503	0.184474	-9.02586	1.78297e-19	2.42634e-17	768.535	825.976	721.847	761.455	1050.11	923.752	193.406	289.651	248.658	296.346	340.94	231.108	518.302	734.175	671.445	627.514	652.369	621.362	chr2H:735220590-735228707	beta-D-xylosidase 4	GO:0004553, GO:0005975	PF00933, PF01915	IPR001764, IPR002772, IPR017853
HORVU2Hr1G040910.1	270.383	-1.66167	0.287571	-5.77828	7.54673e-09	2.14015e-07	413.665	448.519	323.986	357.553	647.369	358.223	79.3893	140.284	156.021	123.477	168.244	162.167	146.041	235.671	171.592	251.753	379.284	303.652	chr2H:199072667-199076389	Late embryogenesis abundant (LEA) hydroxyproline-rich glycoprotein family	none	PF03168	IPR004864
HORVU3Hr1G027970.5	61.4908	-1.65553	0.327352	-5.05733	4.25163e-07	8.09277e-06	56.6952	59.9871	53.4042	103.735	161.096	129.358	9.29024	13.1201	32.1793	24.6955	29.376	31.3367	33.408	34.352	28.1841	99.3563	99.0132	108.246	chr3H:122397840-122401240	TRICHOME BIREFRINGENCE-LIKE 38	none	PF13839, PF14416	IPR025846, IPR026057
HORVU1Hr1G052000.1	37.581	-1.65497	0.436387	-3.79243	0.000149178	0.00141912	91.3423	87.6734	60.5248	30.8996	62.6486	21.5597	26.1816	32.2956	17.5523	12.3477	29.376	10.9678	51.5438	43.9386	24.0394	26.8934	19.9623	26.7101	chr1H:385463003-385465100	unknown function	none	PF13839	IPR026057
HORVU3Hr1G068380.2	40.6523	-1.65387	0.451886	-3.65994	0.000252277	0.00222824	80.8432	124.589	77.4361	26.4854	67.1235	9.95065	31.249	33.3049	25.3534	18.0467	8.01164	7.05076	36.2716	31.1565	43.9341	44.0754	35.9322	30.9275	chr3H:518357513-518538572	Inorganic pyrophosphatase 1	GO:0008152, GO:0016791	PF06888	IPR006383, IPR006384, IPR016965, IPR023214
HORVU4Hr1G018360.2	21.1799	-1.6511	0.431174	-3.82931	0.000128505	0.00124853	50.3958	46.1439	37.383	15.4498	25.3578	14.926	10.9794	20.1848	11.7016	7.59861	3.56073	6.26734	28.6355	51.1286	24.8683	6.72336	7.98493	11.9493	chr4H:83586966-83589685	myb domain protein 4	GO:0003677	PF00249	IPR001005, IPR009057, IPR017930
HORVU4Hr1G054240.2	48.8322	-1.65037	0.32343	-5.10271	3.34832e-07	6.59734e-06	79.7933	69.2158	75.656	41.9352	44.749	67.9961	10.9794	30.2771	31.2042	35.1436	32.0466	29.7699	52.4983	78.2907	52.2235	52.2928	47.1111	47.797	chr4H:452099172-452102271	cAMP-regulated phosphoprotein 19-related protein	none	PF04667	IPR006760
HORVU6Hr1G005920.5	40.9496	-1.644	0.412311	-3.98729	6.68318e-05	0.000717885	71.394	46.1439	40.0532	44.1423	53.6988	89.5558	20.2696	15.1386	14.627	32.2941	69.4342	36.0372	10.4997	10.3855	11.6052	41.8342	75.8569	54.1231	chr6H:13040074-13041099	NADPH:quinone oxidoreductase	GO:0016491	PF03358	IPR005025, IPR029039
HORVU6Hr1G090770.1	46.8244	-1.64373	0.396272	-4.14799	3.35411e-05	0.000392694	62.9947	67.3701	36.4929	66.2135	80.5482	77.9468	19.425	19.1755	14.627	24.6955	22.2546	11.7513	45.8167	65.5085	36.4736	62.7514	89.4312	39.3623	chr6H:573547970-573548974	Chromosome 3B, genomic scaffold, cultivar Chinese Spring	none	none	none
HORVU3Hr1G016430.3	74.3716	-1.64199	0.468655	-3.50363	0.000458969	0.00370517	60.8949	15.6889	32.9326	55.1779	119.331	116.091	10.1348	15.1386	9.7513	44.6418	82.7869	48.5719	52.4983	66.3074	37.3025	153.89	211.601	205.949	chr3H:39982582-39985693	Raffinose synthase family protein	GO:0003824	PF05691	IPR008811, IPR013785, IPR017853
HORVU3Hr1G075960.2	40.1238	-1.63931	0.409822	-4.00005	6.33304e-05	0.000686609	48.2959	36.9151	40.9432	59.5922	76.0733	33.1688	12.6685	17.157	10.7264	12.3477	23.1447	19.5854	46.7712	69.5029	44.763	80.6803	46.3126	43.5797	chr3H:567163958-567167067	Jacalin-related lectin 3	none	PF01419	IPR001229
HORVU2Hr1G007070.1	226.413	-1.63684	0.238348	-6.86742	6.53719e-12	3.28499e-10	241.48	156.889	222.518	481.152	516.105	461.047	65.8762	55.5081	78.0104	167.169	207.412	253.044	52.4983	61.5141	45.592	319.733	425.597	264.29	chr2H:14590654-14600661	Cyclopropane-fatty-acyl-phospholipid synthase	GO:0016491, GO:0055114	PF01593, PF02353	IPR002937, IPR023753, IPR029063
HORVU2Hr1G079920.4	8949.94	-1.63624	0.203393	-8.04469	8.64632e-16	7.51871e-14	367.469	455.902	379.17	30069.8	33244	24875	145.266	123.127	117.991	6247.01	9772.42	6141.21	233.856	253.246	185.684	17931.2	14298.6	16258	chr2H:578208859-578210152	Chlorophyll a-b binding protein, chloroplastic	none	PF00504	IPR022796, IPR023329
HORVU5Hr1G042290.2	24.197	-1.6269	0.383401	-4.24333	2.20223e-05	0.000271324	40.9466	33.2236	58.7447	28.6925	38.7825	33.1688	15.2022	18.1663	9.7513	23.7457	24.0349	25.0694	15.2722	14.3799	6.63156	17.1819	13.5744	18.9782	chr5H:322847845-322854075	alpha/beta-Hydrolases superfamily protein	none	none	IPR029058
HORVU1Hr1G066610.4	619.927	-1.62574	0.248346	-6.54627	5.89924e-11	2.45786e-09	1643.11	1247.73	1225.63	412.731	702.559	542.31	285.464	585.358	464.162	113.979	163.794	101.844	915.38	898.745	1020.43	272.67	320.994	241.797	chr1H:473465431-473466929	Peroxidase superfamily protein	GO:0004601, GO:0006979, GO:0020037, GO:0055114	PF00141	IPR000823, IPR002016, IPR010255, IPR019793, IPR019794
HORVU0Hr1G012190.9	122.145	-1.62386	0.251547	-6.45548	1.07879e-10	4.35611e-09	80.8432	80.2904	60.5248	361.967	323.684	301.836	31.249	19.1755	20.4777	83.5847	106.822	92.4433	54.4074	43.9386	43.1051	186.76	161.296	146.203	chrUn:69741792-69785035	DNA-binding protein SMUBP-2	none	PF13086, PF13087	IPR027417
HORVU4Hr1G000240.3	1202.35	-1.62311	0.294788	-5.50603	3.67016e-08	8.94366e-07	81.8931	47.0668	54.2943	3206.94	3615.72	3288.69	31.249	11.1016	15.6021	1346.85	1853.36	1475.96	29.59	23.9665	24.8683	1919.15	2659.78	1956.16	chr4H:580000-581987	PsbP-like protein 1	GO:0005509, GO:0009523, GO:0009654, GO:0015979, GO:0019898	PF01789	IPR002683, IPR006311, IPR016123
HORVU3Hr1G094820.2	2095.36	-1.62059	0.187544	-8.64108	5.56864e-18	6.34168e-16	167.986	202.11	169.113	5482.48	6428.94	5758.11	69.2545	60.5543	44.856	2115.26	2995.46	2543.76	90.6789	91.0728	70.4603	3757.61	3935.77	3733.09	chr3H:647751934-647755616	thylakoid rhodanese-like	none	none	IPR001763
HORVU6Hr1G068720.4	2815.52	-1.61631	0.315385	-5.12488	2.97728e-07	5.93107e-06	141.738	107.054	101.468	3348.2	7267.24	3913.92	31.249	35.3233	47.7814	5720.8	7699.18	5439.27	32.4535	24.7654	15.75	4161.01	6432.66	6159.49	chr6H:476864925-476870198	carotenoid cleavage dioxygenase 1	none	PF03055	IPR004294
HORVU5Hr1G007840.1	25.477	-1.61623	0.389595	-4.14849	3.34674e-05	0.000392268	66.1444	45.221	41.8333	22.0712	8.9498	8.29221	14.3576	13.1201	22.428	10.4481	6.23127	8.61759	46.7712	46.3353	52.2235	14.9408	20.7608	9.84057	chr5H:16497316-16500341	Disease resistance protein RGA2	GO:0043531	PF00931	IPR002182, IPR027417
HORVU4Hr1G089220.2	46.3851	-1.61587	0.359494	-4.49484	6.96224e-06	0.000100626	154.337	131.972	103.248	15.4498	29.8327	13.2675	35.4718	27.2494	64.3586	15.1972	10.6822	14.1015	56.3164	79.8884	47.2499	8.96448	11.1789	16.1666	chr4H:641910099-641911620	Protein LURP-one-related 8	none	PF04525	IPR007612, IPR025659
HORVU6Hr1G064620.1	1041.57	-1.61534	0.126254	-12.7944	1.76247e-37	9.47079e-35	2548.14	2323.81	2137.06	995.41	1075.47	1101.21	706.058	824.547	757.676	552.799	516.306	431.663	773.157	750.152	654.866	790.369	988.535	820.984	chr6H:439397806-439399281	Dehydrin COR410	GO:0006950, GO:0009415	PF00257	IPR000167, IPR030513
HORVU1Hr1G044200.2	151.54	-1.61517	0.25609	-6.30705	2.84406e-10	1.06055e-08	83.9929	87.6734	72.0957	395.074	378.875	253.742	28.7153	23.2125	27.3036	97.8321	84.5673	75.2081	90.6789	89.475	96.9865	327.951	280.271	234.065	chr1H:322263976-322266940	serine carboxypeptidase-like 51	GO:0004185, GO:0006508	PF00450	IPR001563, IPR018202, IPR029058
HORVU6Hr1G079630.3	90.9314	-1.61395	0.277009	-5.82635	5.66527e-09	1.66052e-07	98.6917	116.283	70.3156	152.291	156.621	104.482	27.0261	29.2679	37.0549	110.18	71.2146	73.6413	66.8161	59.9163	48.9077	146.42	127.759	139.877	chr6H:538135674-538138996	Glucan endo-1,3-beta-glucosidase 10	GO:0004553, GO:0005975	PF00332	IPR000490, IPR013781, IPR017853
HORVU7Hr1G042910.1	18.6291	-1.61053	0.499424	-3.22478	0.00126071	0.00858094	60.8949	40.6066	41.8333	0	0	0	14.3576	9.08314	23.4031	0.949826	1.78036	1.56684	44.8622	54.3241	32.3288	2.24112	6.38795	0.702898	chr7H:126608482-126609885	UDP-Glycosyltransferase superfamily protein	GO:0008152, GO:0016758	PF00201	IPR002213
HORVU6Hr1G067380.1	17.2346	-1.60888	0.452948	-3.55201	0.000382305	0.00315929	34.6471	39.6837	30.2624	4.41423	19.3912	8.29221	5.91197	16.1478	12.6767	4.74913	4.45091	6.26734	30.5445	27.1621	26.5262	17.1819	12.7759	9.13767	chr6H:466723756-466725362	myb domain protein 63	GO:0003677	PF00249	IPR001005, IPR009057, IPR017930
HORVU0Hr1G032410.5	286.253	-1.60758	0.291557	-5.51377	3.51229e-08	8.61908e-07	794.783	1070.54	973.737	0	7.45816	0	382.589	368.372	180.399	2.84948	0	1.56684	366.534	532.057	471.67	0	0	0	chrUn:193190179-193191576	Cortical cell-delineating protein	none	PF14547	IPR016140, IPR027923
HORVU0Hr1G031750.2	276.578	-1.60757	0.286458	-5.61187	2.00147e-08	5.11522e-07	794.783	1070.54	973.737	0	7.45816	0	382.589	368.372	180.399	2.84948	0	1.56684	366.534	357.9	471.67	0	0	0	chrUn:188578005-188579466	Cortical cell-delineating protein	none	PF14547	IPR016140, IPR027923
HORVU6Hr1G092970.3	846.892	-1.60416	0.326018	-4.92046	8.63391e-07	1.5284e-05	2407.45	2392.1	2194.02	249.404	325.176	111.116	501.673	959.785	839.587	75.9861	112.163	55.6227	1334.41	1761.54	1408.38	200.207	110.192	205.246	chr6H:578621093-578622182	Aquaporin-like superfamily protein	GO:0005215, GO:0006810, GO:0016020	PF00230	IPR000425, IPR022357, IPR023271
HORVU4Hr1G043680.2	138.075	-1.60226	0.312061	-5.13444	2.82993e-07	5.67529e-06	72.4439	61.8328	51.6241	207.469	219.27	212.281	19.425	25.2309	16.5772	116.829	189.609	162.951	77.3157	116.637	54.7104	328.698	287.458	264.992	chr4H:348342492-348344688	amino acid permease 3	none	PF01490	IPR013057
HORVU1Hr1G003330.2	52.3842	-1.59839	0.433918	-3.68361	0.00022995	0.00205767	271.927	141.2	89.0071	19.8641	11.9331	3.31688	50.674	55.5081	59.4829	8.54844	5.34109	5.48392	42.9532	92.6706	47.2499	13.4467	15.1714	9.13767	chr1H:7371810-7373216	L-tyrosine decarboxylase	GO:0003824, GO:0006520, GO:0016831, GO:0019752, GO:0030170	PF00282	IPR002129, IPR010977, IPR015421, IPR015424
HORVU0Hr1G022090.3	21.2699	-1.59758	0.424712	-3.76156	0.000168855	0.00157485	52.4956	38.7609	41.8333	15.4498	5.96653	4.97532	16.8913	17.157	9.7513	5.69896	8.90182	14.8849	45.8167	29.5587	52.2235	5.97632	8.78343	7.73187	chrUn:113985171-113987822	Cation transporter HKT1	GO:0006812, GO:0008324, GO:0055085	PF02386	IPR003445
HORVU1Hr1G064970.10	135.125	-1.59616	0.282838	-5.64335	1.66772e-08	4.34706e-07	171.136	158.735	138.851	240.576	338.601	273.643	28.7153	76.7021	50.7068	115.879	152.221	112.029	47.7258	83.8828	58.8551	118.779	130.953	134.253	chr1H:465041160-465043238	amino acid permease 2	none	PF01490	IPR013057
HORVU6Hr1G000620.2	2698.96	-1.59436	0.238407	-6.68757	2.26899e-11	1.01823e-09	122.84	124.589	114.819	6621.35	7819.14	6776.39	52.3632	40.3695	26.3285	3013.8	4880.87	3430.59	71.5886	103.056	68.8024	5209.11	4965.03	5140.29	chr6H:1360672-1362906	Ferredoxin--NADP reductase	GO:0016491, GO:0055114	PF00175, PF00970	IPR001433, IPR001709, IPR008333, IPR015701, IPR017927, IPR017938
HORVU3Hr1G089650.2	836.821	-1.59434	0.333651	-4.77846	1.76646e-06	2.90579e-05	25.1979	37.838	35.6028	2123.25	2346.34	2474.39	9.29024	11.1016	12.6767	635.434	1035.28	877.428	28.6355	25.5643	15.75	1735.37	1940.34	1693.28	chr3H:629321677-629326506	Rhodanese/Cell cycle control phosphatase superfamily protein	none	PF00581	IPR001763
HORVU1Hr1G046690.1	49.1908	-1.59323	0.374534	-4.25391	2.10074e-05	0.000261123	46.1961	53.5269	49.844	114.77	108.889	86.239	6.75654	20.1848	23.4031	46.5415	40.9484	27.4196	12.4087	23.9665	28.1841	72.4629	52.7006	70.9927	chr1H:342687153-342695188	Monocopper oxidase-like protein SKU5	GO:0005507, GO:0016491, GO:0055114	PF00394, PF07731, PF07732	IPR001117, IPR008972, IPR011706, IPR011707
HORVU1Hr1G056280.2	98.2551	-1.59212	0.401052	-3.96987	7.19117e-05	0.000765001	49.3458	59.0642	35.6028	121.391	261.036	119.408	16.8913	16.1478	14.627	187.116	127.296	176.269	23.8629	52.7264	28.1841	144.926	130.154	204.543	chr1H:413189415-413191542	GATA transcription factor 2	GO:0003700, GO:0006355, GO:0008270, GO:0043565	PF00320	IPR000679, IPR013088
HORVU5Hr1G124240.2	102.145	-1.59209	0.261443	-6.08965	1.13156e-09	3.73452e-08	244.629	253.791	221.628	92.6989	65.6318	76.2883	70.0991	62.5727	106.289	19.9463	22.2546	13.3181	116.451	170.162	150.868	33.6168	55.096	63.2608	chr5H:665620143-665622917	Domain of unknown function (DUF303)	none	PF03629	IPR005181, IPR013830
HORVU3Hr1G001680.6	153.818	-1.59108	0.289183	-5.502	3.75517e-08	9.10846e-07	209.982	227.951	139.741	253.818	326.668	267.009	44.7621	64.5912	82.8861	75.0363	132.637	79.9086	111.678	101.458	84.5524	176.301	243.54	146.203	chr3H:3691080-3694887	TPX2 (targeting protein for Xklp2) protein family	none	PF06886	IPR027329
HORVU2Hr1G085570.3	712.768	-1.58961	0.193173	-8.22896	1.8884e-16	1.77538e-14	947.02	952.41	945.255	1055	1051.6	956.921	260.127	362.316	323.743	432.171	436.189	344.704	617.571	927.505	808.221	1035.4	630.011	743.666	chr2H:618672011-618675344	Cytochrome b561 and DOMON domain-containing protein	GO:0016021	PF03188, PF03351	IPR004877, IPR005018, IPR006593
HORVU0Hr1G039750.1	86.1269	-1.58871	0.322933	-4.91961	8.67155e-07	1.53358e-05	94.4921	83.9819	92.5673	183.191	280.427	160.869	22.8033	46.4249	21.4529	39.8927	53.4109	26.6362	41.0442	59.1174	42.2762	91.8859	108.595	101.217	chrUn:249171100-249172869	undescribed protein	none	none	none
HORVU7Hr1G102150.1	187.474	-1.58828	0.247735	-6.41121	1.44371e-10	5.68718e-09	230.981	281.478	251.89	218.505	246.119	227.207	86.1458	101.933	66.3088	56.0397	102.371	40.7377	235.765	232.475	265.262	283.128	226.772	221.413	chr7H:611193340-611196346	Solute carrier family 35 member F5	GO:0006810, GO:0016021	PF06027	IPR009262
HORVU3Hr1G082440.6	68.1731	-1.58681	0.288736	-5.49573	3.89106e-08	9.41627e-07	77.6935	70.1387	79.2163	92.6989	98.4478	72.9714	17.7359	26.2402	32.1793	78.8356	109.492	78.3418	25.7719	45.5364	27.3552	112.056	91.0282	91.3767	chr3H:598997039-599003207	Protein NRT1/ PTR FAMILY 5.10	GO:0005215, GO:0006810, GO:0016020	PF00854	IPR000109, IPR020846
HORVU3Hr1G092240.6	36.2619	-1.58655	0.434735	-3.64947	0.000262781	0.00230423	20.9982	28.6092	17.8014	88.2847	90.9896	56.387	8.44567	7.06467	6.82591	41.7924	46.2895	39.1709	7.63612	9.58661	9.94734	44.8224	77.4538	50.6086	chr3H:637568057-637573320	proline transporter 1	none	PF01490	IPR013057
HORVU2Hr1G034540.2	114.421	-1.58405	0.463476	-3.41776	0.000631383	0.00483622	19.9483	17.5347	16.0213	377.417	463.898	271.984	6.75654	7.06467	3.90052	68.3875	84.5673	99.494	17.1813	15.9777	3.31578	178.543	216.392	191.188	chr2H:141687480-141689513	unknown function	none	PF11282	IPR021434
HORVU2Hr1G074770.3	77.2003	-1.58382	0.324851	-4.87552	1.08524e-06	1.86881e-05	134.389	129.203	85.4468	108.149	140.213	94.5312	54.0523	32.2956	29.2539	22.7958	55.1913	41.5211	12.4087	7.98884	7.4605	155.384	154.908	124.413	chr2H:539306664-539307898	Abscisic stress-ripening protein 3	GO:0006950	PF02496	IPR003496
HORVU2Hr1G043860.1	152.626	-1.58245	0.45064	-3.51156	0.000445484	0.00360603	229.931	310.087	212.727	242.783	226.728	121.066	96.2806	52.4804	102.389	111.13	37.3876	21.9357	137.45	210.905	184.855	203.942	87.0358	158.152	chr2H:225944289-225945458	histone H2A 2	GO:0000786, GO:0003677, GO:0005634, GO:0046982	PF00125, PF16211	IPR002119, IPR007125, IPR009072, IPR032454, IPR032458
HORVU6Hr1G005260.5	43.6443	-1.58242	0.296597	-5.33527	9.54043e-08	2.12927e-06	86.0928	66.4472	61.4149	37.521	44.749	48.0948	23.6479	23.2125	24.3783	37.0432	53.4109	33.687	20.9993	35.1509	31.4999	59.7632	53.499	44.9855	chr6H:11567160-11574164	Protein kinase superfamily protein	GO:0004672, GO:0005524, GO:0006468	PF00069	IPR000719, IPR002290, IPR008271, IPR011009, IPR013320, IPR017441
HORVU1Hr1G069830.1	597.328	-1.57948	0.389978	-4.05017	5.1181e-05	0.000569321	95.542	97.8251	84.5567	757.041	2013.7	910.484	15.2022	41.3788	37.0549	1016.31	1370.88	1118.72	73.4977	130.218	76.2629	620.79	1200.14	1092.3	chr1H:487103964-487106996	expansin A1	GO:0005576, GO:0009664	PF01357, PF03330	IPR002963, IPR007112, IPR007117, IPR007118, IPR009009
HORVU5Hr1G125200.11	21.2886	-1.57769	0.491261	-3.2115	0.00132042	0.0089092	29.3975	36.9151	21.3617	44.1423	22.3745	16.5844	6.75654	12.1109	10.7264	14.2474	32.9367	14.8849	21.9538	27.1621	16.5789	14.9408	23.9548	16.1666	chr5H:668251166-668252240	serine/threonine protein phosphatase 2A	GO:0016787	PF00149, PF16891	IPR004843, IPR006186, IPR029052, IPR031675
HORVU3Hr1G016800.1	84.8746	-1.57492	0.356468	-4.41813	9.95581e-06	0.000137085	278.227	233.488	189.585	26.4854	28.341	18.2429	41.3838	104.961	89.712	6.64878	7.12146	8.61759	126.951	142.201	98.6444	20.9171	53.499	52.7173	chr3H:41477645-41479073	xyloglucan endotransglucosylase/hydrolase 25	GO:0004553, GO:0005618, GO:0005975, GO:0006073, GO:0010411, GO:0016762, GO:0042546, GO:0048046	PF00722, PF06955	IPR000757, IPR008264, IPR010713, IPR013320, IPR016455
HORVU6Hr1G061250.1	23.5274	-1.57487	0.43673	-3.60605	0.000310893	0.00265934	44.0963	67.3701	54.2943	2.20712	5.96653	4.97532	23.6479	18.1663	13.6518	4.74913	0	2.35025	31.499	74.2962	48.0788	9.71152	7.18644	11.2464	chr6H:410038393-410040206	Leucine-rich repeat receptor-like protein kinase family protein	GO:0005515	PF13855	IPR001611, IPR032675
HORVU3Hr1G062690.1	43.8461	-1.57447	0.302976	-5.19666	2.02899e-07	4.20174e-06	144.888	127.357	129.06	11.0356	13.4247	3.31688	31.249	48.4434	55.5824	11.3979	5.34109	8.61759	58.2254	63.1119	62.1709	5.97632	1.59699	8.43477	chr3H:479145964-479147613	purine permease 4	none	PF16913	none
HORVU3Hr1G030080.4	103.157	-1.57258	0.285337	-5.51131	3.56183e-08	8.73044e-07	221.531	251.946	199.376	105.942	150.655	79.6052	46.4512	95.8776	84.8363	36.0934	32.0466	34.4704	88.7699	124.626	80.4076	85.9096	80.6478	57.6376	chr3H:141556605-141558372	GDSL esterase/lipase	GO:0016788	PF00657	IPR001087, IPR013830
HORVU1Hr1G005920.4	400.435	-1.56954	0.165813	-9.46575	2.9146e-21	4.80956e-19	937.571	690.313	838.446	520.88	526.546	585.43	291.376	279.559	259.385	147.223	113.943	103.411	331.217	303.576	278.525	378.002	355.329	267.101	chr1H:12951043-12954395	Inorganic pyrophosphatase	GO:0000287, GO:0004427, GO:0005737, GO:0006796	PF00719	IPR008162
HORVU2Hr1G087370.1	803.51	-1.56883	0.210902	-7.43866	1.0171e-13	6.43263e-12	1374.33	1387.09	1229.19	814.426	1193.31	956.921	304.889	557.099	484.64	278.299	388.119	369.773	732.113	984.225	867.076	829.962	970.169	741.557	chr2H:627204797-627207193	Leucine-rich repeat receptor-like protein kinase family protein	none	none	IPR032675
HORVU4Hr1G089200.2	25.6821	-1.56801	0.370565	-4.23141	2.32235e-05	0.000284254	40.9466	47.0668	29.3723	28.6925	38.7825	18.2429	10.9794	14.1293	14.627	26.5951	28.4858	25.0694	11.4542	7.98884	8.28945	31.3757	41.5216	38.6594	chr4H:641851862-641853556	Protein kinase superfamily protein	GO:0004672, GO:0005524, GO:0006468	PF00069	IPR000719, IPR002290, IPR008271, IPR011009, IPR017441
HORVU3Hr1G017100.1	30.5909	-1.56639	0.453698	-3.45249	0.000555445	0.00433053	101.841	62.7557	48.0638	24.2783	2.98327	26.5351	20.2696	23.2125	28.2788	21.846	8.01164	12.5347	41.0442	44.7375	30.671	19.423	15.1714	18.9782	chr3H:43113268-43115755	alpha/beta-Hydrolases superfamily protein	none	PF12695	IPR029058, IPR029059
HORVU7Hr1G029060.1	103.583	-1.56319	0.274335	-5.6981	1.21152e-08	3.27068e-07	216.282	279.632	234.979	116.977	67.1235	86.239	86.9904	65.6005	94.5876	60.7889	80.1164	35.2538	110.724	92.6706	106.934	48.5576	31.1412	49.9057	chr7H:54080027-54083860	Major facilitator superfamily protein	none	PF06813	IPR010658, IPR020846
HORVU3Hr1G069030.7	90.7154	-1.56183	0.342382	-4.56164	5.07545e-06	7.57594e-05	41.9965	47.9897	34.7128	233.954	255.069	227.207	14.3576	17.157	10.7264	92.1331	99.7004	90.093	34.3625	90.2739	62.9998	86.6567	101.409	92.0796	chr3H:523493199-523499326	Subtilisin-like protease	GO:0004252, GO:0006508	PF00082, PF02225	IPR000209, IPR003137, IPR015500, IPR023828
HORVU4Hr1G072260.1	41.8624	-1.55988	0.296729	-5.25691	1.46498e-07	3.14889e-06	133.339	122.743	123.72	37.521	49.2239	34.8273	38.0055	35.3233	55.5824	10.4481	0.890182	7.05076	12.4087	17.5755	19.0657	14.9408	18.3653	22.4927	chr4H:583871797-583874033	Flavin-containing monooxygenase family protein	GO:0004499, GO:0016491, GO:0050660, GO:0050661, GO:0055114	PF00743	IPR000960, IPR020946, IPR023753
HORVU3Hr1G014780.6	684.746	-1.55249	0.348812	-4.4508	8.55512e-06	0.000120409	40.9466	23.0719	32.9326	1655.34	2373.19	1822.63	10.1348	14.1293	8.77617	678.176	929.35	868.027	15.2722	31.1565	19.0657	1163.89	1485.2	1154.16	chr3H:34230658-34233126	shikimate kinase like 1	none	PF01202	IPR027417, IPR031322
HORVU1Hr1G001570.1	94.1854	-1.552	0.357934	-4.336	1.451e-05	0.000188405	318.123	262.097	359.589	15.4498	14.9163	6.63377	89.5241	120.099	111.165	40.8425	15.1331	16.4518	65.8615	110.246	93.6708	29.8816	8.78343	16.8695	chr1H:3673324-3674805	O-methyltransferase family protein	GO:0008168, GO:0008171, GO:0046983	PF00891, PF08100	IPR001077, IPR011991, IPR012967, IPR016461, IPR029063
HORVU7Hr1G109020.9	260.135	-1.55028	0.313968	-4.9377	7.90503e-07	1.41716e-05	794.783	1070.54	595.457	0	7.45816	0	382.589	276.531	180.399	2.84948	0	1.56684	366.534	532.057	471.67	0	0	0	chr7H:627001495-627022956	Cortical cell-delineating protein	none	PF14547	IPR016140, IPR027923
HORVU3Hr1G016830.1	123.393	-1.54633	0.350932	-4.40636	1.05122e-05	0.00014324	364.319	311.933	282.152	8.82847	20.8829	19.9013	56.586	151.386	120.916	8.54844	12.4625	6.26734	311.172	269.224	181.539	24.6523	47.1111	23.1956	chr3H:41521192-41522137	xyloglucan endotransglucosylase/hydrolase 20	GO:0004553, GO:0005618, GO:0005975, GO:0006073, GO:0010411, GO:0016762, GO:0042546, GO:0048046	PF00722, PF06955	IPR000757, IPR008264, IPR010713, IPR013320, IPR016455
HORVU2Hr1G058900.5	67.0814	-1.54386	0.317228	-4.86673	1.13459e-06	1.9474e-05	50.3958	76.5989	82.7766	77.2491	113.364	74.6299	24.4924	26.2402	21.4529	57.9394	66.7637	57.9729	24.8174	57.5197	52.2235	126.25	102.207	114.572	chr2H:387103994-387108304	protein kinase family protein	GO:0004672, GO:0004713, GO:0005515, GO:0005524, GO:0006468	PF07714, PF13855	IPR000719, IPR001245, IPR001611, IPR011009, IPR013320, IPR020635, IPR032675
HORVU1Hr1G072810.2	197.712	-1.54031	0.190737	-8.0756	6.7148e-16	5.91269e-14	319.173	406.989	316.865	183.191	168.555	179.112	106.415	124.136	128.717	44.6418	54.3011	42.3046	242.447	346.716	269.407	248.764	178.862	198.217	chr1H:499154869-499157373	Transcription factor ILR3	GO:0046983	PF00010	IPR011598
HORVU5Hr1G075570.1	750.601	-1.53901	0.285266	-5.39498	6.85298e-08	1.58519e-06	838.879	754.914	828.656	798.976	2009.23	1691.61	196.784	372.409	265.235	419.823	561.705	303.966	436.213	495.308	507.314	974.14	1001.31	1054.35	chr5H:547429197-547432701	FASCICLIN-like arabinogalactan 1	none	PF02469	IPR000782
HORVU5Hr1G067530.2	146.677	-1.53641	0.333864	-4.60191	4.18643e-06	6.39934e-05	161.686	143.969	143.301	326.653	522.071	235.499	36.3164	55.5081	63.3835	33.2439	43.6189	32.9035	70.6341	131.017	61.3419	244.282	154.109	180.645	chr5H:513140985-513142772	1-aminocyclopropane-1-carboxylate oxidase 1	GO:0016491, GO:0055114	PF03171, PF14226	IPR005123, IPR026992, IPR027443
HORVU2Hr1G041110.1	92.9698	-1.52862	0.328641	-4.65134	3.2978e-06	5.14225e-05	150.137	171.655	162.883	130.22	144.688	126.042	40.5392	65.6005	62.4083	26.5951	55.1913	21.1523	83.0428	83.8828	38.9604	92.633	128.557	89.268	chr2H:201618824-201620647	Protein of unknown function (DUF1223)	none	PF06764	IPR010634, IPR012336
HORVU4Hr1G086150.3	270.702	-1.52331	0.212407	-7.17166	7.40964e-13	4.20823e-11	708.69	703.233	664.883	90.4918	123.806	97.8481	201.007	275.522	246.708	38.9429	23.1447	23.5025	429.532	548.833	496.538	94.1271	50.3051	55.5289	chr4H:633377659-633386593	RHOMBOID-like 2	GO:0004252, GO:0016021	PF01694	IPR022764
HORVU3Hr1G087430.11	28.2283	-1.52281	0.369921	-4.11658	3.84539e-05	0.000443278	38.8467	50.7583	32.0425	59.5922	31.3243	38.1442	12.6685	17.157	12.6767	19.9463	19.584	10.9678	32.4535	25.5643	24.8683	24.6523	28.7458	28.1159	chr3H:621180108-621186059	Interactor of constitutive active ROPs 2, chloroplastic	none	none	none
HORVU3Hr1G059810.2	3504.36	-1.52058	0.197173	-7.7119	1.23956e-14	9.0514e-13	297.125	260.252	214.507	11006.9	14561.3	9983.82	86.1458	100.924	81.9109	3125.88	3323.94	2539.06	160.359	202.917	142.579	6061.48	5248.5	5680.82	chr3H:454648311-454649602	50S ribosomal protein L7/L12	GO:0003735, GO:0005622, GO:0005840, GO:0006412	PF00542, PF16320	IPR000206, IPR008932, IPR013823, IPR014719
HORVU2Hr1G036110.4	903.599	-1.51943	0.390397	-3.89201	9.94162e-05	0.00100553	29.3975	13.8432	34.7128	2602.19	3192.09	2617.02	10.1348	13.1201	3.90052	652.531	1054.87	858.626	11.4542	16.7766	4.14472	1795.14	1731.13	1623.69	chr2H:158446842-158450424	NADP-dependent glyceraldehyde-3-phosphate dehydrogenase	GO:0008152, GO:0016491, GO:0016620, GO:0055114	PF00171	IPR015590, IPR016160, IPR016161, IPR016162, IPR016163, IPR029510
HORVU4Hr1G018800.6	67.4041	-1.51919	0.296282	-5.1275	2.9361e-07	5.86135e-06	136.489	113.514	118.379	52.9708	49.2239	39.8026	34.6273	46.4249	47.7814	36.0934	18.6938	30.5533	92.588	152.587	74.605	51.5458	64.678	52.7173	chr4H:86899733-86903957	ABC transporter G family member 25	GO:0005524, GO:0016020, GO:0016887	PF00005, PF01061	IPR003439, IPR003593, IPR013525, IPR027417
HORVU2Hr1G073830.1	370.987	-1.51855	0.209378	-7.25269	4.08574e-13	2.38509e-11	624.697	597.102	493.099	397.281	683.168	439.487	157.089	250.291	192.101	174.768	214.534	169.218	315.945	402.638	344.841	409.378	419.209	392.92	chr2H:532996009-532997704	Late embryogenesis abundant (LEA) hydroxyproline-rich glycoprotein family	none	PF03168	IPR004864
HORVU7Hr1G095920.1	23.0816	-1.51609	0.386403	-3.9236	8.72353e-05	0.000897932	85.0428	55.3727	52.5142	17.6569	13.4247	11.6091	23.6479	18.1663	25.3534	0	5.34109	6.26734	23.8629	27.1621	24.8683	11.9526	4.79096	8.43477	chr7H:585178151-585181126	Glycosyltransferase family 61 protein	GO:0016757	PF04577	IPR007657
HORVU4Hr1G009140.1	262.21	-1.51532	0.133306	-11.3672	6.09311e-30	1.99521e-27	451.462	465.13	457.496	169.948	193.912	228.865	171.447	158.45	150.17	296.346	360.524	364.289	189.949	218.894	218.012	200.207	212.399	212.275	chr4H:26027626-26032285	pfkB-like carbohydrate kinase family protein	none	PF00294	IPR011611, IPR029056
HORVU2Hr1G037940.1	164.334	-1.51425	0.333716	-4.53752	5.69195e-06	8.42416e-05	310.774	307.318	272.362	256.026	356.5	134.334	124.151	117.072	70.2094	118.728	50.7404	51.7056	154.631	150.19	138.434	121.021	102.207	121.601	chr2H:175052889-175054323	40S ribosomal protein S13-1	GO:0003735, GO:0005840, GO:0006412	PF08069	IPR012606
HORVU1Hr1G091890.1	374.499	-1.51387	0.133236	-11.3623	6.44392e-30	2.07762e-27	646.746	676.469	663.993	492.187	416.166	456.071	249.992	212.949	232.081	181.417	172.695	151.983	351.262	393.051	427.736	386.967	294.644	334.579	chr1H:549181106-549187019	mitogen-activated protein kinase 16	GO:0004672, GO:0004707, GO:0005524, GO:0006468	PF00069	IPR000719, IPR002290, IPR003527, IPR011009, IPR017441
HORVU7Hr1G024220.2	1006.27	-1.51345	0.19827	-7.63328	2.28848e-14	1.59866e-12	1313.44	1355.71	1181.12	1222.74	1991.33	1643.52	306.578	464.249	579.227	866.241	1054.87	893.096	674.842	687.04	628.34	1108.61	1064.39	1077.54	chr7H:38484728-38487233	GDSL esterase/lipase	GO:0016788	PF00657	IPR001087, IPR013830
HORVU7Hr1G012690.1	269.844	-1.51332	0.367397	-4.11901	3.80497e-05	0.000439585	33.5972	25.8406	21.3617	867.397	1284.3	801.027	9.29024	6.05543	12.6767	234.607	240.349	181.753	8.59064	15.1788	12.4342	349.615	378.486	374.644	chr7H:17995296-17997649	magnesium-protoporphyrin IX methyltransferase	GO:0015995, GO:0046406	PF07109	IPR010251, IPR010940, IPR029063
HORVU2Hr1G029350.2	823.656	-1.51094	0.188986	-7.99499	1.29588e-15	1.10397e-13	1379.58	1270.8	1551.39	929.196	829.348	873.999	650.317	473.333	349.097	203.263	219.875	170.785	1357.32	1124.83	1349.52	801.574	607.653	683.919	chr2H:104599639-104603903	adenylate kinase family protein	GO:0004127, GO:0005524, GO:0006139, GO:0006207, GO:0006221, GO:0009041, GO:0019205	PF00406	IPR000850, IPR006266, IPR027417
HORVU7Hr1G078670.4	43.8411	-1.50809	0.387701	-3.88983	0.000100313	0.00101411	41.9965	25.8406	25.812	55.1779	76.0733	43.1195	11.8239	7.06467	13.6518	34.1937	40.9484	46.2216	40.0896	60.7152	36.4736	85.1626	70.2674	74.5072	chr7H:462392971-462394627	Cleavage and polyadenylation specificity factor subunit 5	GO:0003729, GO:0005849, GO:0006378	PF13869	IPR016706
HORVU3Hr1G109760.1	62.8886	-1.50601	0.344959	-4.36576	1.26681e-05	0.000167817	46.1961	61.8328	61.4149	81.6633	80.5482	106.14	10.9794	19.1755	30.229	97.8321	56.9717	53.2724	38.1806	53.5252	38.1315	100.85	108.595	86.4564	chr3H:679260726-679264838	Leucine-rich receptor-like protein kinase family protein	GO:0004672, GO:0005515, GO:0005524, GO:0006468	PF00069, PF00560, PF08263, PF13855	IPR000719, IPR001611, IPR003591, IPR011009, IPR013210, IPR032675
HORVU6Hr1G064470.1	84.5324	-1.50487	0.380418	-3.95582	7.62727e-05	0.000801628	44.0963	35.9922	27.5922	136.841	186.454	145.943	10.1348	22.2032	5.85078	120.628	154.892	116.729	19.0903	44.7375	25.6973	150.902	138.139	135.659	chr6H:437328065-437332786	Mechanosensitive ion channel family protein	GO:0016020, GO:0055085	PF00924	IPR006685, IPR010920, IPR016688
HORVU3Hr1G078260.1	130.116	-1.5048	0.222931	-6.75009	1.4775e-11	6.89623e-10	96.5919	100.594	97.9078	174.362	222.253	199.013	34.6273	31.2864	38.0301	167.169	232.338	225.624	66.8161	83.8828	96.1576	164.349	150.117	160.964	chr3H:577355113-577357894	DNA-3-methyladenine glycosylase 1	GO:0003824, GO:0006281, GO:0006284, GO:0008725	PF03352	IPR005019, IPR011257
HORVU4Hr1G088780.1	316.855	-1.50381	0.308675	-4.87183	1.10569e-06	1.90246e-05	383.218	290.707	267.021	611.371	1057.57	563.87	54.0523	169.552	109.215	186.166	152.221	160.601	166.086	197.324	207.236	357.832	420.007	349.34	chr4H:641086962-641088357	early nodulin-like protein 8	GO:0009055	PF02298	IPR003245, IPR008972
HORVU6Hr1G084650.1	1242.02	-1.5036	0.385128	-3.90416	9.4554e-05	0.000962393	25.1979	18.4576	20.4716	3621.88	3541.14	3688.37	7.6011	7.06467	7.80104	858.643	1288.98	1129.69	10.4997	20.771	9.11839	2490.63	3161.23	2448.9	chr6H:555746145-555756707	Clustered mitochondria protein	GO:0005515	PF12807, PF13424, PF15044	IPR011990, IPR013026, IPR019734, IPR028275
HORVU2Hr1G119210.3	98.8468	-1.50271	0.471127	-3.18961	0.00142465	0.00951443	16.7986	24.9177	11.5709	192.019	234.186	205.647	5.91197	9.08314	3.90052	113.979	202.071	135.531	17.1813	44.7375	29.842	202.448	156.505	172.913	chr2H:744611733-744620813	Cytochrome P450 superfamily protein	GO:0005506, GO:0016705, GO:0020037, GO:0055114	PF00067	IPR001128, IPR002401
HORVU4Hr1G057890.5	281.239	-1.50239	0.265698	-5.65452	1.56282e-08	4.1094e-07	179.535	153.198	202.936	421.559	542.954	502.508	84.4567	74.6836	29.2539	294.446	416.605	378.391	112.633	113.442	88.6971	534.134	511.834	421.036	chr4H:484879019-484881354	Glutathione S-transferase family protein	GO:0005515	PF13410, PF13417	IPR004045, IPR010987, IPR012336
HORVU7Hr1G008420.1	21.7879	-1.50179	0.342629	-4.38313	1.16986e-05	0.000156857	66.1444	59.9871	67.6454	0	0	0	22.8033	22.2032	23.4031	0	0	0	49.6348	43.1397	36.4736	0.74704	0	0	chr7H:11056604-11060894	CYCLOPS	none	none	none
HORVU2Hr1G026560.1	84.9014	-1.50035	0.392616	-3.82141	0.00013269	0.00128313	172.186	300.858	124.61	0	0	0	63.3425	82.7575	65.3337	0	0	0	165.131	312.364	237.907	3.7352	0	0	chr2H:84576800-84577578	Peroxidase superfamily protein	GO:0004601, GO:0006979, GO:0020037, GO:0055114	PF00141	IPR000823, IPR002016, IPR010255, IPR019793
HORVU5Hr1G070050.1	22.8418	-1.49754	0.417741	-3.58484	0.000337282	0.00285939	48.2959	39.6837	48.0638	19.8641	22.3745	18.2429	11.8239	14.1293	22.428	4.74913	7.12146	14.1015	23.8629	36.7487	28.1841	26.1464	11.9774	13.3551	chr5H:526807134-526808712	Blue copper protein	GO:0009055	PF02298	IPR003245, IPR008972, IPR028871
HORVU4Hr1G004260.3	69.4063	-1.49608	0.320122	-4.67348	2.96142e-06	4.65935e-05	101.841	103.362	102.358	79.4562	82.0398	112.774	16.8913	42.388	50.7068	24.6955	20.4742	18.0186	85.9064	95.8661	58.8551	99.3563	85.4388	68.884	chr4H:9733374-9737043	GMP synthase [glutamine-hydrolyzing]	none	PF00117	IPR017926, IPR029062
HORVU2Hr1G036220.1	1074.82	-1.49553	0.348615	-4.28992	1.78739e-05	0.000226197	29.3975	35.9922	22.2518	3436.48	4030.39	3383.22	8.44567	14.1293	8.77617	768.409	1240.02	1044.3	19.0903	24.7654	19.0657	1565.8	2069.69	1626.51	chr2H:159600736-159603269	NAD-dependent epimerase/dehydratase	GO:0003824, GO:0050662	PF01370	IPR001509, IPR016040
HORVU7Hr1G041690.2	123.966	-1.49526	0.334925	-4.46445	8.02751e-06	0.000114133	308.674	367.305	338.227	22.0712	7.45816	8.29221	70.9436	175.607	114.09	3.7993	2.67055	11.7513	211.902	300.38	231.276	20.1701	13.5744	23.1956	chr7H:116645322-116647602	GDSL esterase/lipase	GO:0016788	PF00657	IPR001087, IPR013830
HORVU2Hr1G124800.1	436.084	-1.49426	0.307265	-4.86311	1.15558e-06	1.98017e-05	53.5455	99.6708	72.9858	1244.81	1109.77	867.365	28.7153	30.2771	21.4529	548.05	900.864	720.744	30.5445	59.9163	43.9341	812.78	546.169	657.912	chr2H:759161849-759163088	Thioredoxin superfamily protein	GO:0045454	PF00085	IPR012336, IPR013766
HORVU4Hr1G082970.2	37.4626	-1.48932	0.377308	-3.94723	7.90609e-05	0.000825962	93.4421	75.676	71.2056	44.1423	79.0565	36.4857	19.425	35.3233	31.2042	15.1972	21.3644	7.83418	21.9538	17.5755	10.7763	25.3994	35.9322	32.3333	chr4H:623361534-623363868	FASCICLIN-like arabinogalactan protein 8	none	PF02469	IPR000782
HORVU3Hr1G105520.1	269.488	-1.48785	0.300523	-4.95085	7.38905e-07	1.33264e-05	708.69	1034.55	897.191	19.8641	11.9331	1.65844	282.085	333.049	326.669	11.3979	1.78036	8.61759	307.354	500.102	386.288	8.21744	0.798493	10.5435	chr3H:668647198-668648892	expansin B2	GO:0005576	PF01357, PF03330	IPR007112, IPR007117, IPR007118, IPR009009
HORVU6Hr1G076880.1	6519.93	-1.48578	0.240898	-6.16768	6.92988e-10	2.38081e-08	157.487	107.054	113.039	18979	22420.7	17972.5	31.249	53.4896	50.7068	5768.29	8199.47	7249.75	47.7258	55.9219	33.1578	10732	14166.1	11221.1	chr6H:527476391-527478020	Glycine cleavage system H protein	GO:0005960, GO:0019464	PF01597	IPR000089, IPR002930, IPR003016, IPR011053, IPR017453
HORVU7Hr1G014410.3	99.633	-1.48546	0.424554	-3.49886	0.000467245	0.00376184	51.4457	65.5243	46.2837	218.505	281.919	150.918	16.8913	16.1478	25.3534	144.374	89.0182	45.4382	31.499	38.3464	14.0921	186.013	150.915	220.71	chr7H:20076658-20278177	EXORDIUM like 3	none	PF04674	IPR006766
HORVU3Hr1G015640.4	471.634	-1.48535	0.20357	-7.29652	2.95306e-13	1.77327e-11	295.025	338.696	245.659	798.976	996.411	739.665	80.2339	107.988	126.767	522.404	651.613	454.382	155.586	203.715	211.381	886.737	838.418	835.745	chr3H:36873613-36875546	alkenal reductase	GO:0016491, GO:0055114	PF00107, PF16884	IPR011032, IPR013149, IPR016040, IPR020843
HORVU5Hr1G113290.1	13.1619	-1.48309	0.46496	-3.18973	0.00142407	0.00951362	45.1462	44.2981	38.273	13.2427	1.49163	3.31688	17.7359	14.1293	13.6518	3.7993	1.78036	0	7.63612	7.98884	12.4342	4.48224	3.99247	3.51449	chr5H:641663753-641664803	F-box family protein	none	none	none
HORVU2Hr1G063510.2	125.263	-1.47932	0.265272	-5.5766	2.45264e-08	6.19276e-07	271.927	278.709	240.319	132.427	114.856	97.8481	67.5654	131.201	85.8115	61.7387	59.6422	55.6227	108.815	167.766	180.71	78.4392	44.7156	76.6158	chr2H:429178669-429180159	early nodulin-like protein 20	GO:0009055	PF02298	IPR003245, IPR008972
HORVU5Hr1G103680.1	737.582	-1.47808	0.208767	-7.08005	1.44104e-12	7.88509e-11	1366.99	1221.89	1249.66	1099.14	1050.11	749.616	492.383	452.139	432.958	434.071	490.49	513.922	538.347	846.817	617.564	771.693	467.917	480.782	chr5H:616902721-616905527	Chaperone protein dnaJ 3	GO:0005524, GO:0006457, GO:0009408, GO:0031072, GO:0051082	PF00226, PF00684, PF01556	IPR001305, IPR001623, IPR002939, IPR008971, IPR012724, IPR018253
HORVU4Hr1G006790.1	29.013	-1.47661	0.405437	-3.64202	0.000270506	0.00236603	34.6471	52.604	40.9432	72.8349	76.0733	61.3623	12.6685	14.1293	19.5026	7.59861	20.4742	13.3181	11.4542	16.7766	5.80261	21.6642	14.3729	26.0072	chr4H:16105279-16107038	unknown function	none	PF11250	IPR021410
HORVU6Hr1G009360.1	126.605	-1.47524	0.441214	-3.34358	0.000827051	0.0060245	28.3476	29.5321	32.0425	463.495	641.402	353.248	4.22284	11.1016	17.5523	42.7422	73.8851	37.604	3.81806	13.581	14.921	147.914	217.989	145.5	chr6H:16696234-16698247	Peroxidase superfamily protein	GO:0004601, GO:0006979, GO:0020037, GO:0055114	PF00141	IPR000823, IPR002016, IPR010255, IPR019793, IPR019794
HORVU4Hr1G063900.2	26.623	-1.47429	0.35767	-4.12194	3.75695e-05	0.000434517	40.9466	42.4524	57.8546	19.8641	49.2239	38.1442	13.5131	21.194	16.5772	13.2976	16.9135	10.1844	25.7719	22.3688	24.8683	23.9053	23.1563	18.9782	chr4H:535406878-535410795	Ras-related protein Rab-14	GO:0005525, GO:0007264, GO:0015031	PF08477	IPR003579, IPR013684, IPR025662, IPR027417
HORVU6Hr1G077750.1	85.1751	-1.46807	0.389336	-3.7707	0.000162793	0.0015251	64.0446	87.6734	93.4574	269.268	208.829	172.478	32.0935	28.2587	28.2788	116.829	42.7287	76.7749	22.9084	43.1397	29.842	100.103	39.1262	77.3187	chr6H:532105787-532108347	Phosphate-responsive 1 family protein	none	PF04674	IPR006766
HORVU1Hr1G089310.1	274.643	-1.46576	0.277683	-5.27853	1.30227e-07	2.83403e-06	800.033	687.544	615.039	161.12	199.879	92.8727	165.535	215.977	380.301	49.391	49.8502	57.9729	350.307	421.012	397.065	91.1389	121.371	87.1593	chr1H:543500069-543501098	B12D protein	none	PF06522	IPR010530
HORVU7Hr1G091580.1	288.256	-1.46515	0.372947	-3.92857	8.54537e-05	0.0008835	40.9466	29.5321	28.4823	593.715	832.331	587.088	10.9794	12.1109	12.6767	353.335	611.555	525.673	23.8629	57.5197	28.1841	498.276	491.073	451.26	chr7H:559905250-559906090	unknown function	none	none	none
HORVU3Hr1G090000.4	48.8137	-1.46514	0.281697	-5.20112	1.98094e-07	4.11443e-06	98.6917	95.0564	105.918	35.3139	31.3243	56.387	46.4512	28.2587	33.1544	26.5951	24.0349	37.604	36.2716	56.7208	39.7894	42.5813	42.3201	42.1739	chr3H:630628484-630633696	BTB/POZ and TAZ domain-containing protein 4	GO:0003712, GO:0004402, GO:0005515, GO:0005634, GO:0006355, GO:0008270	PF00651, PF02135	IPR000197, IPR000210, IPR011333
HORVU5Hr1G080580.1	177.744	-1.46434	0.212782	-6.88188	5.90692e-12	2.99737e-10	201.583	171.655	165.553	267.061	301.31	253.742	54.8969	66.6097	74.1099	135.825	165.574	122.213	110.724	123.028	93.6708	251.753	373.695	266.398	chr5H:561658455-561660285	Glucuronoxylan 4-O-methyltransferase 1	GO:0045492	PF04669	IPR006514, IPR021148
HORVU3Hr1G097010.17	323.293	-1.46395	0.348535	-4.2003	2.66566e-05	0.000320951	22.0481	49.8354	33.8227	560.608	668.252	678.303	10.9794	16.1478	11.7016	463.515	738.851	670.605	25.7719	43.9386	30.671	525.169	713.054	555.992	chr3H:654885393-654889252	beta glucosidase 11	GO:0004553, GO:0005975	PF00232	IPR001360, IPR013781, IPR017853, IPR018120
HORVU5Hr1G079690.2	95.8081	-1.46316	0.283031	-5.16962	2.34576e-07	4.78211e-06	128.089	104.285	110.369	86.0776	108.889	104.482	40.5392	59.545	24.3783	75.9861	116.614	106.545	83.9973	103.855	82.8945	118.779	164.49	104.732	chr5H:557799883-557803411	Acyl-coenzyme A thioesterase 9, mitochondrial	none	PF03061	IPR006683, IPR029069
HORVU5Hr1G124450.1	25.3492	-1.46314	0.379235	-3.85814	0.000114254	0.00113051	61.9448	71.0616	47.1737	15.4498	28.341	9.95065	16.0468	25.2309	24.3783	3.7993	5.34109	4.70051	41.0442	43.1397	24.8683	12.6997	11.9774	9.13767	chr5H:666427246-666429576	Heavy metal transport/detoxification superfamily protein	GO:0030001, GO:0046872	PF00403	IPR006121
HORVU2Hr1G127070.1	76.8455	-1.4621	0.378652	-3.86132	0.000112778	0.00112013	64.0446	19.3804	36.4929	121.391	117.839	107.799	13.5131	14.1293	15.6021	82.6349	98.8102	92.4433	23.8629	25.5643	10.7763	186.013	188.444	164.478	chr2H:765752637-765758039	phosphatidylinositol-4-phosphate 5-kinase family protein	GO:0005524, GO:0016307, GO:0046488	PF00118, PF01504	IPR002423, IPR002498, IPR016034, IPR027409, IPR027483, IPR027484
HORVU6Hr1G061380.5	142.332	-1.45925	0.272506	-5.35492	8.55922e-08	1.94762e-06	100.792	71.0616	106.808	388.453	363.958	290.227	33.7827	37.3418	30.229	70.2871	64.0931	42.3046	66.8161	83.084	89.526	309.275	210.802	203.137	chr6H:411159829-411165746	Abhydrolase domain-containing protein 1	none	PF00561	IPR000073, IPR000952, IPR029058
HORVU5Hr1G070040.1	279.621	-1.45896	0.214987	-6.7863	1.15049e-11	5.47972e-10	592.15	534.346	456.606	205.262	258.052	228.865	145.266	179.644	251.584	151.022	129.076	121.43	318.808	425.006	287.644	294.334	246.734	207.355	chr5H:526801264-526802344	Blue copper protein	GO:0009055	PF02298	IPR003245, IPR008972, IPR028871
HORVU7Hr1G095100.2	263.388	-1.45845	0.394435	-3.69757	0.000217671	0.00195867	22.0481	25.8406	14.2411	697.449	696.593	608.648	7.6011	11.1016	3.90052	322.941	418.386	272.629	11.4542	21.5699	9.94734	561.774	500.655	534.202	chr7H:579549123-579551408	stress enhanced protein 1	none	none	IPR023329
HORVU7Hr1G050160.3	779.278	-1.45814	0.114979	-12.6818	7.46266e-37	3.72369e-34	1590.62	1531.98	1630.61	728.349	753.275	759.566	515.186	620.681	595.805	352.386	318.685	325.118	918.244	796.488	710.406	653.66	664.346	561.615	chr7H:179759829-179764386	nucleolar protein gar2-related	none	none	none
HORVU2Hr1G100230.4	24.1059	-1.45695	0.435618	-3.34456	0.000824135	0.00601162	95.542	62.7557	57.8546	0	4.4749	1.65844	28.7153	32.2956	17.5523	0.949826	0	0	28.6355	58.3185	41.4472	0	1.59699	2.10869	chr2H:690134004-690137691	HXXXD-type acyl-transferase family protein	GO:0016747	PF02458	IPR003480, IPR023213
HORVU6Hr1G071280.1	235.565	-1.45408	0.263055	-5.52767	3.24521e-08	8.02003e-07	157.487	157.812	155.762	459.08	553.396	469.339	39.6947	73.6744	59.4829	282.098	323.136	240.509	45.8167	73.4973	74.605	333.927	481.491	259.369	chr6H:496033506-496034086	Eukaryotic aspartyl protease family protein	none	PF14541	IPR021109, IPR032799
HORVU7Hr1G108960.4	350.298	-1.45283	0.176552	-8.22892	1.88915e-16	1.77538e-14	351.72	520.503	442.365	483.359	513.122	537.335	169.758	158.45	152.12	159.571	254.592	236.592	392.306	385.861	421.933	341.397	392.859	391.514	chr7H:626552819-626557636	allantoate amidohydrolase	GO:0006508, GO:0008152, GO:0008237, GO:0016787, GO:0016813	PF01546, PF07687	IPR001261, IPR002933, IPR010158, IPR011650
HORVU3Hr1G083760.1	132.931	-1.45225	0.268059	-5.41767	6.03822e-08	1.41547e-06	191.084	231.642	200.266	176.569	147.672	187.404	49.8295	100.924	78.0104	25.6453	48.0698	18.802	134.587	178.95	179.052	145.673	157.303	141.282	chr3H:605098857-605101569	Subtilisin-like protease	GO:0004252, GO:0006508	PF00082, PF05922	IPR000209, IPR009020, IPR010259, IPR015500, IPR023828
HORVU7Hr1G024670.1	1100.38	-1.45223	0.238645	-6.08533	1.16251e-09	3.8246e-08	769.585	763.22	736.978	1849.56	2498.49	3758.03	218.743	352.224	259.385	946.027	1542.69	1316.14	484.894	594.37	465.038	1107.11	1132.26	1012.17	chr7H:40108374-40111427	GDSL esterase/lipase	GO:0016788	PF00657	IPR001087, IPR013830
HORVU1Hr1G026320.6	199.764	-1.45136	0.3274	-4.43297	9.29444e-06	0.000129253	298.175	279.632	295.503	123.599	105.906	318.421	86.9904	102.942	129.692	83.5847	146.88	113.596	248.174	269.224	253.657	318.986	191.638	229.145	chr1H:131745791-131747444	cellulose synthase 1	none	PF14569	IPR013083, IPR027934
HORVU3Hr1G057920.4	40.1769	-1.45048	0.38765	-3.74173	0.000182759	0.00168652	92.3922	63.6786	52.5142	44.1423	40.2741	41.461	15.2022	28.2587	33.1544	27.545	40.0582	18.0186	34.3625	32.7543	20.7236	31.3757	62.2825	44.9855	chr3H:435882537-435884258	Zinc finger CCCH domain-containing protein 9	GO:0046872	PF00642	IPR000571
HORVU3Hr1G003540.2	196.948	-1.44809	0.258823	-5.59491	2.20734e-08	5.60038e-07	227.831	308.241	236.759	324.446	372.908	280.277	93.7469	100.924	88.7368	157.671	80.1164	83.8257	123.132	118.235	101.131	355.591	206.81	284.674	chr3H:9091764-9096195	Alpha-glucosidase	GO:0003824, GO:0004553, GO:0005975, GO:0030246	PF01055, PF16863	IPR000322, IPR011013, IPR013785, IPR017853, IPR030458, IPR031727
HORVU1Hr1G053590.1	107.221	-1.44557	0.234699	-6.15926	7.30871e-10	2.4946e-08	285.576	361.768	286.603	17.6569	14.9163	8.29221	105.571	141.293	96.5379	4.74913	8.01164	3.91709	148.904	217.297	200.605	11.9526	7.18644	9.13767	chr1H:396313716-396314521	Bifunctional inhibitor/lipid-transfer protein/seed storage 2S albumin superfamily protein	none	PF14547	IPR016140, IPR027923
HORVU4Hr1G004120.2	131.834	-1.44508	0.371769	-3.88704	0.000101474	0.00102437	40.9466	29.5321	18.6915	410.524	340.092	310.129	16.8913	5.04619	9.7513	74.0864	107.712	119.079	28.6355	21.5699	25.6973	287.61	292.249	234.768	chr4H:9468261-9474511	Magnesium transporter MRS2-B	GO:0016020, GO:0030001, GO:0046873, GO:0055085	PF01544	IPR002523
HORVU7Hr1G089510.1	882.563	-1.44427	0.177553	-8.1343	4.14339e-16	3.79183e-14	821.031	717.999	757.45	765.87	856.197	726.397	234.79	270.476	339.345	1244.27	1256.05	1315.36	569.846	965.851	657.353	1489.6	1381.39	1516.85	chr7H:543727930-543729938	serine/threonine protein kinase 1	GO:0004672, GO:0005524, GO:0006468, GO:0007165	PF00069, PF03822	IPR000719, IPR002290, IPR004041, IPR008271, IPR011009, IPR017441, IPR018451
HORVU2Hr1G070160.1	61.4941	-1.44283	0.331661	-4.35031	1.35948e-05	0.000178067	54.5954	46.1439	31.1525	119.184	123.806	86.239	10.1348	23.2125	15.6021	94.9826	95.2495	72.8578	27.6809	23.1676	19.8947	100.103	80.6478	82.239	chr2H:494639515-494641929	Heavy metal transport/detoxification superfamily protein	GO:0030001, GO:0046872	PF00403	IPR006121
HORVU1Hr1G052620.1	141.483	-1.44251	0.396028	-3.64244	0.000270068	0.00236417	232.03	247.331	196.706	247.197	226.728	122.725	74.3219	85.7852	88.7368	144.374	60.5324	35.2538	110.724	174.157	106.934	155.384	83.8418	153.935	chr1H:389943128-389944980	sterol methyltransferase 2	GO:0006694, GO:0008152, GO:0008168	PF08241, PF08498	IPR013216, IPR013705, IPR029063, IPR030384
HORVU4Hr1G085310.21	24.9243	-1.4409	0.341983	-4.21337	2.51593e-05	0.000305483	56.6952	40.6066	48.0638	19.8641	23.8661	26.5351	17.7359	17.157	18.5275	2.84948	0.890182	3.91709	44.8622	44.7375	43.1051	17.1819	7.98493	14.058	chr4H:631487239-631490046	ABC transporter substrate-binding protein	none	none	none
HORVU1Hr1G056090.1	39.4169	-1.43454	0.344758	-4.161	3.16859e-05	0.000373898	73.4938	65.5243	81.8865	39.7281	44.749	34.8273	15.2022	24.2217	42.9057	25.6453	10.6822	24.2859	33.408	32.7543	33.9867	47.8106	38.3277	40.0652	chr1H:410790789-410792442	Ethylene-responsive transcription factor 4	GO:0003677, GO:0003700, GO:0006355	PF00847	IPR001471, IPR016177
HORVU4Hr1G068420.12	161.463	-1.43189	0.229379	-6.24248	4.307e-10	1.54294e-08	341.221	571.261	427.234	17.6569	25.3578	24.8766	147.799	151.386	197.951	26.5951	21.3644	13.3181	243.401	311.565	315.828	23.1582	23.1563	23.1956	chr4H:565612607-565621428	beta glucosidase 40	GO:0004553, GO:0005975	PF00232	IPR001360, IPR013781, IPR017853, IPR018120
HORVU5Hr1G103670.1	65.8695	-1.4316	0.37441	-3.82362	0.000131505	0.00127413	179.535	202.11	169.113	19.8641	13.4247	8.29221	83.6121	67.6189	52.657	16.147	1.78036	1.56684	108.815	148.592	89.526	7.4704	6.38795	9.13767	chr5H:616808804-616809882	cDNA, clone: J013056B06, full insert sequence	none	none	none
HORVU1Hr1G070200.1	301.064	-1.43123	0.39562	-3.61769	0.000297241	0.00255928	25.1979	16.6118	19.5816	944.646	1035.19	742.982	3.37827	7.06467	12.6767	229.858	356.073	318.068	12.4087	15.9777	12.4342	600.62	534.99	531.391	chr1H:488718596-488719702	proline-rich family protein	none	none	none
HORVU1Hr1G070290.3	301.064	-1.43123	0.39562	-3.61769	0.000297241	0.00255928	25.1979	16.6118	19.5816	944.646	1035.19	742.982	3.37827	7.06467	12.6767	229.858	356.073	318.068	12.4087	15.9777	12.4342	600.62	534.99	531.391	chr1H:488892325-488893622	proline-rich family protein	none	none	none
HORVU3Hr1G075820.2	36.0155	-1.43089	0.389672	-3.67203	0.000240631	0.00214045	29.3975	22.1491	34.7128	90.4918	89.498	66.3377	8.44567	12.1109	11.7016	20.8962	26.7055	32.9035	17.1813	12.7821	14.921	64.9925	55.096	37.9565	chr3H:566282189-566286745	Chromosome 3B, genomic scaffold, cultivar Chinese Spring	GO:0003677, GO:0005634, GO:0006352, GO:0016570	PF03126	IPR004343, IPR018144
HORVU3Hr1G075830.1	36.0155	-1.43089	0.389672	-3.67203	0.000240631	0.00214045	29.3975	22.1491	34.7128	90.4918	89.498	66.3377	8.44567	12.1109	11.7016	20.8962	26.7055	32.9035	17.1813	12.7821	14.921	64.9925	55.096	37.9565	chr3H:566356674-566361686	Chromosome 3B, genomic scaffold, cultivar Chinese Spring	GO:0003677, GO:0005634, GO:0006352, GO:0016570	PF03126	IPR004343, IPR018144
HORVU4Hr1G015050.1	20.2845	-1.43086	0.379988	-3.76555	0.000166183	0.00155269	37.7968	53.5269	47.1737	37.521	35.7992	23.2182	18.5805	19.1755	13.6518	14.2474	9.792	7.05076	5.72709	8.78773	7.4605	11.2056	8.78343	5.62318	chr4H:57302294-57304263	ENTH/ANTH/VHS superfamily protein	GO:0005543, GO:0005545, GO:0030136, GO:0030276, GO:0048268	PF07651	IPR008942, IPR011417, IPR014712
HORVU5Hr1G056470.1	46.1176	-1.42846	0.363902	-3.9254	8.65864e-05	0.000893007	70.3441	55.3727	56.0744	48.5566	40.2741	49.7532	21.9587	17.157	28.2788	18.0467	52.5207	47.0051	48.6803	70.3018	59.684	63.4984	38.3277	44.2826	chr5H:442005845-442009252	Ras-related protein Rab-25	GO:0003924, GO:0005525, GO:0005622, GO:0006886, GO:0006913, GO:0007165, GO:0007264, GO:0015031, GO:0016020	PF00071	IPR001806, IPR002041, IPR003578, IPR003579, IPR005225, IPR020849, IPR027417
HORVU1Hr1G066250.1	24.3733	-1.42629	0.40612	-3.51198	0.000444782	0.00360174	55.6453	56.2956	46.2837	19.8641	25.3578	13.2675	14.3576	29.2679	15.6021	0	7.12146	5.48392	31.499	43.1397	24.8683	19.423	14.3729	16.8695	chr1H:471592033-471594473	basic helix-loop-helix (bHLH) DNA-binding superfamily protein	GO:0046983	none	IPR011598
HORVU7Hr1G035300.3	314.18	-1.42455	0.260422	-5.47015	4.4966e-08	1.07821e-06	413.665	469.745	449.486	423.767	435.557	399.684	191.717	182.672	121.891	275.45	168.244	102.628	298.763	327.543	373.025	389.208	301.83	330.362	chr7H:77327454-77330345	LysM domain-containing GPI-anchored protein 1	none	PF01476	IPR018392
HORVU5Hr1G051370.2	81.1903	-1.42425	0.273953	-5.1989	2.00476e-07	4.15567e-06	192.134	152.275	167.333	55.1779	70.1067	77.9468	43.0729	94.8684	53.6322	32.2941	39.168	32.9035	126.951	113.442	101.96	46.3165	35.1337	26.7101	chr5H:401197979-401199307	FASCICLIN-like arabinogalactan 2	none	PF02469	IPR000782
HORVU6Hr1G064220.1	65.6368	-1.42364	0.265618	-5.35973	8.33484e-08	1.90483e-06	118.64	95.9793	88.117	72.8349	83.5314	74.6299	38.0055	47.4342	27.3036	37.0432	42.7287	32.1201	53.4528	92.6706	89.526	63.4984	60.6855	63.2608	chr6H:434904092-434906097	nitrate reductase	GO:0005215, GO:0016020, GO:0055085	PF02133	IPR001248
HORVU5Hr1G067490.2	63.3853	-1.42232	0.377936	-3.76339	0.000167622	0.00156475	34.6471	60.9099	43.6135	154.498	284.902	140.968	13.5131	27.2494	11.7016	25.6453	20.4742	25.8528	18.1358	27.9609	21.5526	76.1981	69.4689	83.6448	chr5H:513073746-513075390	1-aminocyclopropane-1-carboxylate oxidase 1	GO:0016491, GO:0055114	PF03171, PF14226	IPR005123, IPR026992, IPR027443
HORVU4Hr1G086270.1	371.852	-1.41903	0.246947	-5.74628	9.12292e-09	2.54429e-07	433.614	462.362	407.652	626.821	608.586	351.59	118.239	157.441	212.578	167.169	202.962	228.758	386.579	582.387	464.209	500.517	424.798	357.072	chr4H:633507863-633512043	alpha/beta-Hydrolases superfamily protein	none	PF12695	IPR029058, IPR029059
HORVU3Hr1G058150.3	75.3843	-1.41649	0.362486	-3.90771	9.31745e-05	0.000948813	271.927	200.265	177.124	8.82847	34.3076	8.29221	68.4099	98.9053	76.0602	10.4481	9.792	16.4518	97.3605	142.201	82.8945	20.1701	9.58192	23.8985	chr3H:438233302-438235694	unknown protein; Has 1807 Blast hits to 1807 proteins in 277 species: Archae - 0; Bacteria - 0; Metazoa - 736; Fungi - 347; Plants - 385; Viruses - 0; Other Eukaryotes - 339 (source: NCBI BLink).	GO:0005515	PF00646	IPR001810
HORVU6Hr1G003300.1	1232.98	-1.41632	0.325011	-4.35777	1.31397e-05	0.000173296	1681.96	2015.57	1603.91	2542.6	3236.84	1490.94	465.356	935.564	586.053	267.851	421.056	230.325	1362.09	2435.8	1374.39	685.783	452.746	404.869	chr6H:7696550-7701423	nitrate reductase 1	GO:0006809, GO:0016491, GO:0020037, GO:0030151, GO:0042128, GO:0043546, GO:0050464, GO:0055114	PF00173, PF00174, PF00175, PF00970, PF03404	IPR000572, IPR001199, IPR001433, IPR001709, IPR001834, IPR005066, IPR008333, IPR008335, IPR012137, IPR014756, IPR017927, IPR017938, IPR018506, IPR022407
HORVU2Hr1G018730.7	393.586	-1.41593	0.371963	-3.80665	0.000140863	0.00134921	28.3476	17.5347	15.1312	926.989	1097.84	1086.28	6.75654	9.08314	6.82591	456.866	566.156	502.171	18.1358	14.3799	8.28945	771.693	804.881	747.18	chr2H:48227861-48231769	alkyl hydroperoxide reductase	GO:0016209, GO:0016491, GO:0055114	PF00578	IPR000866, IPR012336
HORVU2Hr1G038740.1	4072.25	-1.41536	0.202263	-6.99765	2.60293e-12	1.38803e-10	7115.25	6417.69	5860.22	5460.41	7131.5	5263.89	1765.99	3015.6	2490.48	3180.02	2516.54	2022.78	2369.11	2859.21	2132.05	5042.52	4335.82	4321.41	chr2H:183517995-183520951	Aquaporin-like superfamily protein	GO:0005215, GO:0006810, GO:0016020	PF00230	IPR000425, IPR022357, IPR023271
HORVU3Hr1G017330.11	145.302	-1.41454	0.209393	-6.75539	1.42448e-11	6.66356e-10	382.168	325.776	299.064	59.5922	37.2908	46.4364	104.726	127.164	146.27	27.545	16.0233	14.1015	257.719	324.347	321.631	50.7987	37.5292	37.2536	chr3H:44039871-44043883	Amino-acid permease BAT1 homolog	GO:0003333, GO:0006865, GO:0015171, GO:0016020, GO:0016021, GO:0055085	PF13520	IPR002293, IPR004840
HORVU5Hr1G021150.1	29.8147	-1.41188	0.331969	-4.25305	2.10879e-05	0.000261657	65.0945	64.6015	44.5035	19.8641	28.341	33.1688	15.2022	28.2587	22.428	20.8962	11.5724	17.2352	32.4535	35.1509	34.8157	22.4112	16.7684	23.8985	chr5H:99916506-99918076	BnaC04g25510D protein	none	none	none
HORVU5Hr1G099670.11	24.624	-1.41148	0.313423	-4.50343	6.68645e-06	9.70826e-05	88.1926	73.8302	85.4468	8.82847	2.98327	0	29.5598	33.3049	30.229	2.84948	1.78036	1.56684	25.7719	28.7598	26.5262	1.49408	0	2.10869	chr5H:610611166-610615270	Class E vacuolar protein-sorting machinery protein hse1	GO:0005622, GO:0006886	PF00790, PF03127	IPR002014, IPR004152, IPR008942, IPR018205
HORVU0Hr1G005160.5	81.1882	-1.40757	0.231903	-6.06963	1.28202e-09	4.18492e-08	102.891	98.7479	106.808	90.4918	102.923	121.066	38.8501	42.388	35.1047	104.481	145.1	156.684	33.408	24.7654	24.8683	85.1626	76.6554	70.9927	chrUn:29057722-29061183	L-allo-threonine aldolase	GO:0003824, GO:0006520, GO:0016829	PF01212	IPR001597, IPR015421, IPR015422, IPR015424, IPR023603
HORVU5Hr1G065200.16	26.0336	-1.40207	0.337009	-4.16033	3.17791e-05	0.000374786	61.9448	58.1413	63.195	17.6569	11.9331	14.926	15.2022	35.3233	19.5026	15.1972	17.8036	17.2352	25.7719	31.1565	22.3815	11.2056	15.9699	14.058	chr5H:498851809-498855841	DNA-3-methyladenine glycosylase 1	GO:0003824, GO:0006281, GO:0006284, GO:0008725	PF03352	IPR005019, IPR011257
HORVU3Hr1G080830.1	396.22	-1.40187	0.214565	-6.53354	6.4231e-11	2.65501e-09	467.211	355.308	402.312	527.501	695.101	449.438	126.685	173.589	163.822	204.213	263.494	206.822	445.759	564.012	431.88	679.807	534.99	440.014	chr3H:590910969-590914623	Cytochrome P450 superfamily protein	GO:0005506, GO:0016705, GO:0020037, GO:0055114	PF00067	IPR001128, IPR002401, IPR017972
HORVU5Hr1G069110.1	27.641	-1.39986	0.434122	-3.22457	0.00126162	0.00858155	44.0963	40.6066	34.7128	64.0064	59.6653	21.5597	13.5131	18.1663	13.6518	6.64878	7.12146	14.8849	23.8629	44.7375	31.4999	17.1819	24.7533	16.8695	chr5H:520570782-520572158	alpha/beta-Hydrolases superfamily protein	GO:0008152, GO:0016787	PF07859	IPR013094, IPR029058
HORVU5Hr1G069140.1	27.641	-1.39986	0.434122	-3.22457	0.00126162	0.00858155	44.0963	40.6066	34.7128	64.0064	59.6653	21.5597	13.5131	18.1663	13.6518	6.64878	7.12146	14.8849	23.8629	44.7375	31.4999	17.1819	24.7533	16.8695	chr5H:520696810-520697784	alpha/beta-Hydrolases superfamily protein	GO:0008152, GO:0016787	PF07859	IPR013094, IPR029058
HORVU2Hr1G067750.3	39.8684	-1.39879	0.407748	-3.43052	0.000602421	0.0046535	93.4421	84.9048	106.808	6.62135	5.96653	34.8273	27.0261	44.4065	37.0549	15.1972	36.4975	15.6684	44.8622	55.123	52.2235	20.1701	19.9623	16.8695	chr2H:474749267-474752598	Peptidyl-prolyl cis-trans isomerase	GO:0005515, GO:0006457	PF00254, PF07719, PF13414	IPR001179, IPR011990, IPR013026, IPR013105, IPR019734
HORVU3Hr1G034100.5	314.649	-1.39833	0.248401	-5.62932	1.80919e-08	4.67513e-07	527.056	384.84	331.996	384.038	563.837	426.22	108.949	166.524	196.976	209.912	300.882	281.247	211.902	172.559	164.131	365.303	510.237	357.072	chr3H:183696094-183698252	germin-like protein 10	GO:0030145, GO:0045735	PF00190	IPR001929, IPR006045, IPR011051, IPR014710, IPR019780
HORVU5Hr1G092700.17	38.1603	-1.3963	0.321672	-4.34074	1.42003e-05	0.000184843	56.6952	70.1387	74.7659	33.1068	16.408	19.9013	27.8707	29.2679	19.5026	34.1937	15.1331	26.6362	42.9532	52.7264	59.684	30.6286	40.7232	36.5507	chr5H:589119980-589124324	Nuclear transcription factor Y subunit A-10	none	none	none
HORVU2Hr1G059380.2	325.687	-1.39539	0.298756	-4.67066	3.0023e-06	4.72011e-05	45.1462	35.0694	35.6028	719.52	951.662	807.661	19.425	8.0739	15.6021	414.124	560.815	415.995	24.8174	32.7543	26.5262	602.861	601.265	545.449	chr2H:392627982-392633643	RNA binding	GO:0000166, GO:0003676	PF00076	IPR000504, IPR012677
HORVU3Hr1G027030.1	30.8426	-1.39504	0.356035	-3.91827	8.91854e-05	0.000914461	72.4439	79.3675	68.5354	15.4498	28.341	23.2182	17.7359	39.3603	27.3036	12.3477	8.90182	6.26734	39.1351	55.123	34.8157	12.6997	6.38795	7.73187	chr3H:113173688-113175060	undescribed protein	none	none	none
HORVU5Hr1G055410.1	96.877	-1.39226	0.260187	-5.351	8.74683e-08	1.97743e-06	204.733	154.121	218.957	128.013	93.9729	111.116	68.4099	80.739	71.1845	39.8927	64.0931	56.4061	86.8609	39.1453	67.9735	82.9215	95.8192	79.4274	chr5H:434940827-434944610	Plant cysteine oxidase 5	GO:0016702, GO:0055114	PF07847	IPR011051, IPR012864, IPR014710
HORVU3Hr1G085640.2	71.9356	-1.39083	0.297356	-4.67733	2.90636e-06	4.5796e-05	194.234	150.429	134.401	52.9708	79.0565	41.461	48.9849	67.6189	66.3088	15.1972	12.4625	18.802	81.1338	132.615	97.8155	41.8342	21.5593	37.9565	chr3H:613180755-613183620	Chromosome 3B, genomic scaffold, cultivar Chinese Spring	none	none	none
HORVU7Hr1G038130.1	45.1018	-1.38948	0.299812	-4.63452	3.57765e-06	5.54973e-05	58.7951	79.3675	67.6454	61.7993	61.1569	56.387	25.337	18.1663	35.1047	67.4377	49.8502	61.1066	25.7719	41.542	25.6973	29.1346	27.1488	20.384	chr7H:94003743-94005994	TCP family transcription factor	none	PF03634	IPR005333, IPR017887
HORVU4Hr1G082600.1	448.311	-1.38908	0.395609	-3.51125	0.000445998	0.0036074	1551.77	1666.72	1330.66	59.5922	117.839	46.4364	360.63	951.711	425.157	54.1401	16.0233	15.6684	446.713	537.649	376.341	37.352	35.1337	40.0652	chr4H:622694467-622695433	PVR3-like protein	none	PF14368	IPR016140
HORVU2Hr1G108150.5	274.571	-1.38815	0.249654	-5.56031	2.69293e-08	6.74263e-07	617.348	462.362	461.057	253.818	264.019	353.248	138.509	209.921	240.857	75.0363	137.088	114.379	234.811	362.693	285.986	262.211	265.1	203.84	chr2H:713471645-713474296	HGA4	none	none	none
HORVU1Hr1G054240.2	552.966	-1.38529	0.260507	-5.31766	1.05108e-07	2.32603e-06	322.323	263.943	242.099	988.789	1669.14	844.147	69.2545	113.035	135.543	687.674	718.377	694.891	156.54	209.308	188.999	724.629	1005.3	919.39	chr1H:401043537-401045363	expansin B2	GO:0005576, GO:0019953	PF01357, PF03330	IPR005795, IPR007112, IPR007117, IPR007118, IPR009009
HORVU3Hr1G065790.6	15.6226	-1.38524	0.425851	-3.25287	0.00114246	0.00790965	36.7469	44.2981	32.9326	4.41423	4.4749	1.65844	9.29024	17.157	17.5523	1.89965	0.890182	1.56684	25.7719	39.9442	30.671	5.22928	3.19397	3.51449	chr3H:501077401-501079937	Chromosome 3B, genomic scaffold, cultivar Chinese Spring	GO:0008168	PF03492	IPR005299, IPR029063
HORVU2Hr1G101730.3	1602.87	-1.38478	0.211116	-6.55931	5.40558e-11	2.28397e-09	88.1926	111.668	98.7978	3899.98	4136.3	4250.59	35.4718	43.3972	36.0798	1952.84	2809.41	2256.24	59.1799	87.8773	61.3419	3077.81	2939.25	2907.18	chr2H:694514723-694517578	ascorbate peroxidase 4	GO:0004601, GO:0006979, GO:0020037, GO:0055114	PF00141	IPR002016, IPR002207, IPR010255
HORVU1Hr1G047820.1	237.137	-1.38449	0.313269	-4.4195	9.89305e-06	0.0001364	48.2959	37.838	43.6135	584.886	654.827	522.409	18.5805	19.1755	11.7016	320.091	484.259	358.805	22.9084	31.1565	11.6052	343.638	420.806	333.876	chr1H:353957421-353968844	Aldo-keto reductase family 4 member C9	GO:0016491, GO:0055114	PF00248	IPR018170, IPR020471, IPR023210
HORVU5Hr1G059070.3	72.1779	-1.38201	0.29399	-4.70085	2.59076e-06	4.11323e-05	118.64	115.36	134.401	79.4562	110.381	71.313	31.249	47.4342	63.3835	21.846	42.7287	18.802	83.0428	101.458	86.2103	60.5103	63.081	49.9057	chr5H:461302723-461305976	Protein kinase superfamily protein	GO:0004672, GO:0005524, GO:0006468	PF00069	IPR000719, IPR008271, IPR011009, IPR013320, IPR017441
HORVU2Hr1G036570.2	290.822	-1.38183	0.189473	-7.29304	3.03042e-13	1.81453e-11	678.243	602.639	626.61	231.747	226.728	207.305	203.541	282.587	246.708	97.8321	138.868	122.997	354.125	529.66	363.078	121.768	111.789	88.5651	chr2H:162999708-163003446	sugar transporter 1	GO:0005215, GO:0016020, GO:0016021, GO:0022857, GO:0022891, GO:0055085	PF00083	IPR003663, IPR005828, IPR005829, IPR020846
HORVU1Hr1G026330.2	360.52	-1.37974	0.139362	-9.90043	4.14501e-23	8.27304e-21	644.646	552.804	637.291	434.802	522.071	457.73	212.831	248.273	244.758	151.022	181.597	148.849	297.809	347.515	330.749	394.437	372.896	309.275	chr1H:131936834-131937683	Cellulose synthase family protein	GO:0016020, GO:0016760, GO:0030244	PF03552	IPR005150
HORVU5Hr1G082460.4	494.87	-1.37891	0.151388	-9.10848	8.35457e-20	1.18302e-17	656.195	489.125	548.283	670.964	666.76	852.439	235.634	194.783	219.404	359.034	384.559	335.303	409.487	357.9	372.196	664.119	809.672	681.811	chr5H:567624496-567628595	Endoglucanase 24	GO:0003824, GO:0004553, GO:0005975	PF00759	IPR001701, IPR008928, IPR012341, IPR018221
HORVU2Hr1G106400.3	17.1485	-1.3784	0.404462	-3.40798	0.000654458	0.00497973	26.2478	35.0694	31.1525	17.6569	14.9163	14.926	10.9794	9.08314	15.6021	2.84948	8.01164	3.13367	22.9084	30.3576	29.0131	13.4467	12.7759	10.5435	chr2H:709347572-709349680	myb domain protein 63	GO:0003677	PF00249	IPR001005, IPR009057, IPR017930
HORVU5Hr1G095060.6	637.178	-1.37785	0.134643	-10.2334	1.40525e-24	3.13296e-22	703.441	784.446	628.39	949.06	1045.63	895.558	227.189	278.55	310.091	565.147	637.37	599.314	343.625	425.805	411.986	890.472	878.343	894.789	chr5H:597650600-597653958	Beta-glucosidase C	GO:0004553, GO:0005975	PF00933, PF01915	IPR001764, IPR002772, IPR017853
HORVU2Hr1G060880.1	16704.3	-1.37784	0.214469	-6.42442	1.32373e-10	5.25407e-09	814.731	1106.53	873.159	40286.5	59516.2	46720	365.698	400.667	309.116	16435.8	26458.9	17594	521.165	725.387	470.841	27900.5	31983.6	28194.6	chr2H:406850365-406851259	Oxygen-evolving enhancer protein 2, chloroplastic	GO:0005509, GO:0009523, GO:0009654, GO:0015979, GO:0019898	PF01789	IPR002683, IPR016123
HORVU1Hr1G015720.3	25.3097	-1.37758	0.38775	-3.55274	0.00038124	0.00315668	86.0928	84.9048	70.3156	4.41423	1.49163	0	31.249	33.3049	28.2788	7.59861	0	0	26.7264	31.9554	25.6973	9.71152	3.99247	9.84057	chr1H:47369558-47376053	Homeobox protein knotted-1-like 1	GO:0003677, GO:0005634	PF03790, PF03791	IPR005540, IPR005541
HORVU7Hr1G108210.3	772.727	-1.3732	0.240079	-5.71978	1.0666e-08	2.91432e-07	3119.29	3263.3	2640.84	83.8705	128.28	81.2636	782.914	1545.14	1156.5	32.2941	36.4975	45.4382	229.084	347.515	290.96	40.3402	33.5367	52.0144	chr7H:624766255-624778391	Peroxidase superfamily protein	GO:0004601, GO:0006979, GO:0020037, GO:0055114	PF00141	IPR000823, IPR002016, IPR010255, IPR019793, IPR019794
HORVU3Hr1G035650.1	30.0842	-1.37209	0.410351	-3.3437	0.00082669	0.0060245	60.8949	66.4472	51.6241	28.6925	50.7155	43.1195	10.9794	38.351	20.4777	14.2474	15.1331	16.4518	25.7719	26.3632	14.921	12.6997	26.3503	18.2753	chr3H:198408240-198409618	rapid alkalinization factor 23	none	PF05498	IPR008801
HORVU3Hr1G030250.1	279.569	-1.37157	0.323772	-4.23623	2.27304e-05	0.000278737	23.0981	40.6066	42.7234	679.792	696.593	469.339	9.29024	16.1478	16.5772	353.335	511.855	434.013	29.59	23.1676	28.1841	573.727	560.542	523.659	chr3H:142765877-142771784	unknown function	none	none	none
HORVU3Hr1G065240.1	128.977	-1.37156	0.261475	-5.24545	1.55902e-07	3.31699e-06	144.888	141.2	174.454	185.398	201.37	245.449	59.1197	57.5266	61.4332	56.9896	105.932	113.596	125.996	85.4806	83.7234	132.973	195.631	150.42	chr3H:497560446-497570819	Lipid A export ATP-binding/permease protein MsbA	GO:0005524, GO:0006810, GO:0016021, GO:0016887, GO:0042626, GO:0055085	PF00005, PF00664	IPR003439, IPR003593, IPR011527, IPR017871, IPR027417
HORVU5Hr1G062940.1	737.016	-1.37114	0.146989	-9.32818	1.077e-20	1.7099e-18	1637.86	1603.96	1507.78	531.915	496.714	507.483	658.762	527.831	648.462	415.074	412.154	313.367	749.294	1046.54	889.458	487.817	401.642	430.173	chr5H:488461982-488465215	Ethylene-responsive transcription factor 1	GO:0003677, GO:0003700, GO:0006355	PF00847	IPR001471, IPR016177
HORVU0Hr1G004850.1	104.254	-1.36801	0.335785	-4.07407	4.61991e-05	0.00052134	102.891	96.9022	64.0851	209.676	399.758	174.136	36.3164	40.3695	25.3534	55.0899	64.9833	73.6413	49.6348	62.313	36.4736	113.55	153.311	118.087	chrUn:27947345-27948322	Peroxidase superfamily protein	GO:0004601, GO:0006979, GO:0020037, GO:0055114	PF00141	IPR000823, IPR002016, IPR010255, IPR019793
HORVU4Hr1G013170.1	453.49	-1.3673	0.231293	-5.91155	3.38894e-09	1.03985e-07	191.084	216.876	202.046	772.491	1208.22	822.587	60.8088	87.8037	88.7368	492.01	642.711	515.489	105.951	174.956	115.223	730.605	837.619	897.6	chr4H:44968302-44972078	Subtilisin-like protease	GO:0004252, GO:0006508	PF00082, PF02225, PF05922	IPR000209, IPR003137, IPR010259, IPR015500, IPR023828
HORVU3Hr1G051330.2	539.373	-1.36672	0.262007	-5.21635	1.82484e-07	3.81287e-06	62.9947	50.7583	40.0532	1434.63	1618.42	1457.77	15.2022	20.1848	24.3783	585.093	794.933	712.127	35.3171	47.1342	35.6446	1018.96	851.194	903.926	chr3H:371180911-371182903	One-helix protein 2	none	PF00504	IPR022796, IPR023329
HORVU2Hr1G041270.2	11107.5	-1.3659	0.21671	-6.30288	2.92164e-10	1.08562e-08	550.154	842.588	502	39968.7	38946.5	30196.9	251.681	255.337	228.18	6865.34	11534.1	7532.56	331.217	413.822	332.407	21814.3	18929.9	20439.6	chr2H:202976382-202977002	Chlorophyll a-b binding protein 6, chloroplastic	none	PF00504	IPR022796, IPR023329
HORVU3Hr1G005040.2	110.087	-1.36442	0.271669	-5.02235	5.1044e-07	9.52563e-06	164.836	155.043	155.762	90.4918	98.4478	72.9714	52.3632	58.5358	74.1099	94.0328	42.7287	45.4382	125.996	183.743	164.96	151.649	113.386	137.065	chr3H:12496755-12499791	Glycosyltransferase family 61 protein	GO:0016757	PF04577	IPR007657
HORVU3Hr1G052490.1	649.179	-1.36407	0.392051	-3.47932	0.000502683	0.00397988	875.626	833.359	445.035	644.478	1223.14	875.657	211.142	490.49	135.543	290.647	432.628	686.274	357.943	466.548	437.683	851.626	1264.81	1162.59	chr3H:381370288-381372709	5'-methylthioadenosine/S-adenosylhomocysteine nucleosidase	GO:0003824, GO:0009116	PF01048	IPR000845
HORVU0Hr1G012710.2	50.823	-1.36378	0.353044	-3.86293	0.000112034	0.00111328	87.1427	91.3649	65.8652	61.7993	107.398	63.0208	20.2696	28.2587	46.8062	25.6453	37.3876	19.5854	40.0896	48.7319	28.1841	47.8106	39.9247	55.5289	chrUn:73079203-73081130	BTB/POZ domain-containing protein	none	PF03000	IPR027356
HORVU6Hr1G028980.8	106.003	-1.36114	0.324346	-4.19656	2.70994e-05	0.000325644	46.1961	54.4498	48.0638	249.404	258.052	164.186	9.29024	21.194	28.2788	81.685	113.053	79.1252	60.1345	54.3241	38.1315	192.736	222.78	186.971	chr6H:116988177-116996983	cinnamoyl coa reductase 1	GO:0003824, GO:0050662	PF01370	IPR001509, IPR016040
HORVU3Hr1G011560.1	183.065	-1.35994	0.330905	-4.10978	3.9604e-05	0.000454038	34.6471	24.9177	27.5922	540.744	617.536	527.384	10.9794	14.1293	8.77617	280.199	202.071	219.357	13.3632	7.18996	9.94734	263.705	216.392	276.239	chr3H:24949143-24952428	Mitochondrial glycoprotein family protein	GO:0005759	PF02330	IPR003428
HORVU3Hr1G035180.1	96.1096	-1.35787	0.240602	-5.64364	1.6649e-08	4.34706e-07	196.333	194.727	118.379	116.977	122.314	71.313	75.1665	54.4988	68.2591	37.993	37.3876	37.604	146.995	142.201	129.315	61.2573	56.693	62.5579	chr3H:195634803-195636350	Chromosome 3B, genomic scaffold, cultivar Chinese Spring	none	none	none
HORVU4Hr1G064260.3	67.7873	-1.35652	0.268011	-5.06143	4.16115e-07	7.96395e-06	136.489	201.187	186.915	8.82847	2.98327	3.31688	78.5447	70.6467	55.5824	0.949826	3.56073	3.13367	134.587	154.185	155.013	11.9526	8.78343	3.51449	chr4H:538782895-538805732	Protein kinase superfamily protein	GO:0004672, GO:0005524, GO:0006468	PF07714	IPR000719, IPR001245, IPR008271, IPR011009, IPR013320
HORVU6Hr1G053710.1	791.643	-1.35594	0.306927	-4.41781	9.97075e-06	0.000137151	1820.55	1670.41	1545.16	41.9352	35.7992	11.6091	544.746	849.778	573.377	23.7457	18.6938	10.1844	2018.8	2936.7	2053.3	51.5458	20.7608	22.4927	chr6H:336809019-336810586	High-affinity nitrate transporter 3.1	GO:0010167, GO:0015706	PF16974	IPR016605
HORVU3Hr1G085930.3	43.1757	-1.35559	0.343536	-3.94598	7.94756e-05	0.00082988	53.5455	53.5269	41.8333	41.9352	43.2574	18.2429	21.1142	27.2494	9.7513	41.7924	48.96	36.0372	40.0896	57.5197	43.9341	65.7395	68.6704	63.9637	chr3H:614881041-614883250	Protein phosphatase 2C family protein	GO:0003824, GO:0043169	PF00481	IPR000222, IPR001932
HORVU3Hr1G116650.3	596.639	-1.35392	0.258364	-5.24035	1.6027e-07	3.38929e-06	1298.74	1136.06	1068.08	489.98	769.683	354.907	336.982	503.61	530.471	140.574	194.95	176.269	963.106	1056.12	722.84	291.346	423.201	282.565	chr3H:696142782-696144513	Inorganic pyrophosphatase	GO:0000287, GO:0004427, GO:0005737, GO:0006796	PF00719	IPR008162
HORVU3Hr1G089690.4	57.7853	-1.35381	0.364915	-3.70993	0.000207316	0.00188001	123.89	89.5192	105.028	26.4854	73.09	54.7286	35.4718	43.3972	45.8311	29.4446	45.3993	36.8206	69.6796	61.5141	30.671	38.099	79.0508	52.0144	chr3H:629445289-629449466	IQ-domain 13	GO:0005515	PF00612	IPR000048
HORVU7Hr1G018780.2	47.0472	-1.35142	0.348705	-3.87555	0.000106386	0.00106625	38.8467	71.0616	59.6347	75.042	83.5314	74.6299	12.6685	32.2956	22.428	49.391	56.9717	36.0372	36.2716	27.1621	29.0131	36.605	45.5141	59.7463	chr7H:25253924-25255754	homeobox-leucine zipper protein 4	GO:0003677, GO:0003700, GO:0006355, GO:0043565	PF00046, PF02183	IPR000047, IPR001356, IPR003106, IPR009057, IPR017970
HORVU3Hr1G003140.8	148.821	-1.3498	0.305344	-4.42059	9.84324e-06	0.000135892	296.075	270.403	198.486	119.184	184.962	124.383	77.7002	130.192	92.6374	107.33	91.6888	45.4382	121.223	181.347	132.631	166.59	132.55	205.949	chr3H:8085413-8089153	Glycosyltransferase family 61 protein	GO:0016757	PF04577	IPR007657
HORVU2Hr1G027430.3	318.493	-1.34956	0.298989	-4.51374	6.36929e-06	9.28888e-05	709.74	679.238	508.23	163.327	278.935	313.445	119.929	303.781	321.793	94.0328	85.4575	72.0744	538.347	604.755	458.406	135.961	184.452	160.964	chr2H:90243149-90244036	Low temperature and salt responsive protein family	GO:0016021	PF01679	IPR000612
HORVU6Hr1G055960.1	460.83	-1.34821	0.200027	-6.74011	1.58269e-11	7.37077e-10	458.811	450.364	416.553	611.371	781.616	678.303	152.867	196.801	171.623	446.418	725.498	564.844	241.492	225.285	155.842	616.308	769.747	631.202	chr6H:356677679-356682060	Bidirectional sugar transporter N3	GO:0016021	PF03083	IPR004316
HORVU5Hr1G073760.2	37.9786	-1.34426	0.387688	-3.46738	0.000525554	0.00413129	90.2924	81.2133	82.7766	6.62135	8.9498	13.2675	43.9175	37.3418	18.5275	24.6955	15.1331	22.7191	102.133	54.3241	47.2499	16.4349	9.58192	8.43477	chr5H:540872121-540880518	dihydroflavonol 4-reductase-like1	GO:0003824, GO:0050662	PF01370	IPR001509, IPR016040
HORVU0Hr1G025250.1	337.348	-1.34184	0.272622	-4.92198	8.56727e-07	1.51899e-05	684.542	813.055	829.546	119.184	214.795	162.527	250.836	467.277	200.877	106.381	113.943	107.328	379.897	652.688	539.643	153.89	131.751	144.094	chrUn:128296479-128348821	Bifunctional inhibitor/lipid-transfer protein/seed storage 2S albumin superfamily protein	none	PF14547	IPR016140, IPR027923
HORVU0Hr1G030650.1	337.348	-1.34184	0.272622	-4.92198	8.56727e-07	1.51899e-05	684.542	813.055	829.546	119.184	214.795	162.527	250.836	467.277	200.877	106.381	113.943	107.328	379.897	652.688	539.643	153.89	131.751	144.094	chrUn:177757875-177758623	Bifunctional inhibitor/lipid-transfer protein/seed storage 2S albumin superfamily protein	none	PF14547	IPR016140, IPR027923
HORVU4Hr1G079230.1	14195.4	-1.34173	0.198533	-6.75822	1.39696e-11	6.5749e-10	31851.2	32638.5	27199.7	11792.6	16166.3	15591	8530.13	16430.4	11216.9	6799.81	7770.4	5580.28	10636.2	12384.3	10827.7	10356.2	9934.05	9811.05	chr4H:611617220-611619244	Aquaporin-like superfamily protein	GO:0005215, GO:0006810, GO:0016020	PF00230	IPR000425, IPR022357, IPR023271
HORVU2Hr1G079440.1	41.0038	-1.34103	0.358331	-3.74244	0.000182238	0.0016832	49.3458	69.2158	39.1631	57.385	76.0733	38.1442	16.8913	23.2125	22.428	11.3979	16.9135	15.6684	57.2709	79.8884	60.513	44.8224	35.1337	24.6014	chr2H:574745127-574746013	UDP-Glycosyltransferase superfamily protein	none	none	none
HORVU7Hr1G051160.7	601.314	-1.33886	0.333975	-4.00886	6.10116e-05	0.000663759	40.9466	59.9871	26.7021	1946.68	2517.88	1466.06	7.6011	25.2309	18.5275	622.136	745.082	601.665	25.7719	23.9665	29.0131	924.089	844.007	898.303	chr7H:191219259-191226269	Photosystem II reaction center PsbP family protein	GO:0005509, GO:0009523, GO:0009654, GO:0015979, GO:0019898	PF01789	IPR002683, IPR016123
HORVU4Hr1G071250.2	504.499	-1.33841	0.180561	-7.41249	1.23954e-13	7.73124e-12	633.097	617.405	549.174	452.459	656.318	504.166	234.79	262.402	214.529	424.572	543.901	426.179	403.76	614.342	474.156	748.534	690.697	630.499	chr4H:580092261-580097067	sulfate transporter 1;3	GO:0008271, GO:0008272, GO:0015116, GO:0016020, GO:0016021, GO:0055085	PF00916, PF01740	IPR001902, IPR002645, IPR011547, IPR018045
HORVU2Hr1G102790.1	30.6246	-1.33558	0.343911	-3.88351	0.000102959	0.00103736	46.1961	50.7583	38.273	52.9708	46.2406	34.8273	17.7359	24.2217	11.7016	10.4481	12.4625	18.0186	34.3625	34.352	24.8683	26.1464	36.7307	30.9275	chr2H:698160555-698166624	Leucine-rich repeat receptor-like protein kinase family protein	GO:0004672, GO:0005515, GO:0005524, GO:0006468	PF00069, PF08263, PF13855	IPR000719, IPR001611, IPR011009, IPR013210, IPR032675
HORVU4Hr1G066230.1	210.615	-1.33549	0.333942	-3.99918	6.3562e-05	0.000688408	44.0963	44.2981	36.4929	364.174	598.145	414.61	6.75654	19.1755	24.3783	161.47	208.303	175.486	25.7719	35.9498	27.3552	649.178	500.655	454.775	chr4H:551548552-551555068	allene oxide synthase	GO:0005506, GO:0016705, GO:0020037, GO:0055114	PF00067	IPR001128
HORVU2Hr1G096360.13	3198.27	-1.33447	0.213752	-6.24306	4.29103e-10	1.53985e-08	5810.21	5554.8	4870.47	3626.29	4908.96	4137.81	1369.04	2940.92	2129.68	1680.24	1888.97	1422.69	2375.79	3231.49	2805.15	2929.14	2916.1	2971.15	chr2H:674156225-674158128	Aquaporin-like superfamily protein	GO:0005215, GO:0006810, GO:0016020	PF00230	IPR000425, IPR022357, IPR023271
HORVU6Hr1G018520.4	516.041	-1.33322	0.138215	-9.64595	5.11344e-22	9.08155e-20	558.553	524.195	519.801	834.29	780.124	845.805	214.52	236.162	185.275	298.245	382.778	366.639	402.805	343.52	434.367	860.59	784.12	716.956	chr6H:47359919-47366647	Prolyl endopeptidase	GO:0004252, GO:0006508, GO:0008236, GO:0070008	PF00326, PF02897	IPR001375, IPR002470, IPR023302, IPR029058
HORVU6Hr1G039490.14	170.642	-1.33277	0.251459	-5.30015	1.15706e-07	2.53912e-06	45.1462	53.5269	60.5248	428.181	432.574	424.561	27.8707	22.2032	12.6767	137.725	137.088	119.863	32.4535	46.3353	51.3946	367.544	328.181	343.717	chr6H:205454126-205458235	beta galactosidase 1	GO:0004553, GO:0005975	PF01301	IPR001944, IPR008979, IPR013781, IPR017853, IPR031330
HORVU0Hr1G026700.1	431.216	-1.33052	0.200748	-6.62779	3.40759e-11	1.49087e-09	710.79	691.236	704.936	540.744	596.653	507.483	298.132	292.679	246.708	99.7317	84.5673	67.3739	571.755	291.593	441.828	584.932	483.887	546.854	chrUn:142757701-142762256	Sulfite reductase [NADPH] hemoprotein beta-component	GO:0016491, GO:0020037, GO:0050311, GO:0051536, GO:0051539, GO:0055114	PF01077, PF03460	IPR005117, IPR006066, IPR006067, IPR011787
HORVU4Hr1G040290.5	288.268	-1.32976	0.206913	-6.42665	1.3045e-10	5.19181e-09	323.373	328.545	373.83	710.692	616.044	487.582	138.509	165.515	104.339	180.467	172.695	145.716	246.265	157.38	163.302	310.769	270.689	293.108	chr4H:309542403-309559443	unknown function	none	none	none
HORVU2Hr1G067250.4	74.0419	-1.32789	0.311075	-4.26872	1.96595e-05	0.000245825	181.635	182.73	165.553	26.4854	37.2908	31.5104	34.6273	85.7852	91.6622	10.4481	8.90182	4.70051	116.451	136.609	118.539	42.5813	31.9397	25.3043	chr2H:470987070-470990137	Transcription factor bHLH62	GO:0046983	PF00010	IPR011598
HORVU7Hr1G098440.2	749.662	-1.32763	0.256212	-5.18174	2.19827e-07	4.51659e-06	151.187	208.57	137.961	1639.89	1951.06	2514.2	41.3838	93.8591	64.3586	913.733	798.493	777.15	72.5432	105.453	80.4076	1515	1287.17	1141.51	chr7H:597747502-597749578	Xyloglucan endotransglucosylase/hydrolase family protein	GO:0004553, GO:0005618, GO:0005975, GO:0006073, GO:0010411, GO:0016762, GO:0042546, GO:0048046	PF00722, PF06955	IPR000757, IPR008263, IPR010713, IPR013320, IPR016455
HORVU6Hr1G081400.1	75.6354	-1.32372	0.309052	-4.28316	1.84259e-05	0.000232202	51.4457	45.221	31.1525	92.6989	104.414	97.8481	14.3576	20.1848	16.5772	102.581	160.233	133.964	27.6809	32.7543	24.0394	121.021	151.714	133.551	chr6H:545760235-545762338	Protein LURP-one-related 11	none	PF04525	IPR007612, IPR025659
HORVU5Hr1G125220.8	52.7578	-1.32368	0.261485	-5.06215	4.14553e-07	7.94131e-06	98.6917	119.974	121.05	22.0712	25.3578	34.8273	37.161	51.4711	47.7814	17.0969	28.4858	32.9035	66.8161	90.2739	65.4866	33.6168	26.3503	30.2246	chr5H:668262611-668266136	Protein of unknown function, DUF547	none	PF04784, PF14389	IPR006869, IPR025757
HORVU6Hr1G027620.2	934.248	-1.32237	0.161224	-8.20209	2.36251e-16	2.21032e-14	1636.81	1422.15	1427.67	982.167	1346.94	1406.36	514.341	640.866	639.685	497.709	460.224	417.562	869.563	1060.92	959.089	827.721	992.527	714.144	chr6H:109117603-109120965	tubulin beta chain 2	GO:0003924, GO:0005200, GO:0005525, GO:0005874, GO:0007017	PF03953	IPR002453, IPR003008, IPR008280, IPR018316, IPR023123
HORVU4Hr1G063240.5	85.6068	-1.3216	0.38969	-3.39141	0.000695335	0.00525081	100.792	102.439	70.3156	145.67	187.946	102.823	38.0055	31.2864	39.9803	86.4342	24.0349	49.3553	43.9077	87.0784	64.6577	151.649	89.4312	125.116	chr4H:530249205-530251594	Glucan endo-1,3-beta-glucosidase 11	GO:0004553, GO:0005975	PF00332	IPR000490, IPR013781, IPR017853
HORVU4Hr1G071790.1	131.049	-1.32132	0.187516	-7.04644	1.83553e-12	9.93985e-11	241.48	244.563	207.386	105.942	138.722	122.725	92.9024	87.8037	96.5379	52.2404	34.7171	41.5211	179.449	234.872	168.276	97.8623	114.185	97.7028	chr4H:582035154-582037066	Bifunctional inhibitor/lipid-transfer protein/seed storage 2S albumin superfamily protein	GO:0006869, GO:0008289	PF14368	IPR000528, IPR016140
HORVU6Hr1G071520.1	813.897	-1.32008	0.255834	-5.1599	2.47086e-07	5.00307e-06	632.047	599.871	466.397	1158.74	2124.09	1570.54	190.872	296.716	193.076	713.319	1157.24	908.764	225.266	276.414	299.249	1072.75	1628.93	1135.88	chr6H:497057507-497062338	Eukaryotic aspartyl protease family protein	GO:0004190, GO:0006508	PF14541, PF14543	IPR001461, IPR001969, IPR021109, IPR032799, IPR032861
HORVU2Hr1G098040.4	27.4401	-1.31889	0.4131	-3.19267	0.00140966	0.00942938	49.3458	43.3753	45.3936	35.3139	11.9331	26.5351	18.5805	20.1848	16.5772	31.3443	16.0233	7.83418	28.6355	27.1621	24.0394	26.8934	35.9322	28.8188	chr2H:681788812-681791850	receptor-like kinase 1	GO:0004672, GO:0005524, GO:0006468	PF00069	IPR000719, IPR011009
HORVU5Hr1G054510.1	154.901	-1.31829	0.193469	-6.814	9.49238e-12	4.56266e-10	398.966	467.899	386.291	44.1423	68.6151	48.0948	166.38	203.866	132.618	38.9429	39.168	31.3367	186.13	230.878	172.421	58.2691	61.484	52.7173	chr5H:428601707-428605295	BZIP transcription factor	GO:0003700, GO:0006355, GO:0043565	PF00170	IPR004827
HORVU4Hr1G051120.4	98.9113	-1.318	0.24798	-5.31494	1.06695e-07	2.35865e-06	213.132	230.719	243.879	66.2135	47.7323	41.461	81.0784	91.8406	103.364	53.1903	38.2778	21.9357	145.086	134.213	93.6708	62.0043	59.887	52.7173	chr4H:418187759-418193134	protein kinase family protein	GO:0004672, GO:0005524, GO:0006468	PF07714	IPR000719, IPR001245, IPR002290, IPR008271, IPR011009, IPR013320, IPR017441
HORVU5Hr1G093660.1	237.566	-1.31608	0.295003	-4.46124	8.14864e-06	0.000115698	196.333	175.347	144.191	271.475	563.837	343.297	46.4512	103.952	57.5327	371.382	407.703	394.842	83.0428	102.257	59.684	300.31	306.621	347.934	chr5H:592424716-592426560	serine/threonine protein kinase 1	GO:0004672, GO:0005524, GO:0006468, GO:0007165	PF00069, PF03822	IPR000719, IPR002290, IPR004041, IPR008271, IPR011009, IPR017441, IPR018451
HORVU3Hr1G116770.1	446.119	-1.31565	0.176289	-7.46302	8.45629e-14	5.43615e-12	919.723	735.534	814.415	463.495	593.67	515.775	255.904	351.215	386.152	195.664	219.875	159.817	431.441	400.241	408.67	391.449	456.738	330.362	chr3H:696303664-696305188	Caffeic acid 3-O-methyltransferase	GO:0008168, GO:0008171, GO:0046983	PF00891, PF08100	IPR001077, IPR011991, IPR012967, IPR016461, IPR029063
HORVU3Hr1G057860.4	95.773	-1.31485	0.345935	-3.80087	0.000144189	0.00137729	149.087	197.496	119.269	136.841	207.337	106.14	43.9175	71.6559	72.1596	50.3408	32.0466	54.0558	70.6341	71.8996	35.6446	71.7159	131.751	101.92	chr3H:435525921-435526838	undescribed protein	none	none	none
HORVU3Hr1G073140.1	99.251	-1.31458	0.251604	-5.22481	1.7433e-07	3.6681e-06	253.029	339.619	299.954	4.41423	4.4749	0	97.1252	119.09	143.344	5.69896	1.78036	0.783418	135.541	202.118	177.394	0.74704	0	1.4058	chr3H:552518239-552519222	expansin B2	GO:0005576, GO:0019953	PF01357, PF03330	IPR005795, IPR007112, IPR007117, IPR007118, IPR009009
HORVU3Hr1G105170.1	99.251	-1.31458	0.251604	-5.22481	1.7433e-07	3.6681e-06	253.029	339.619	299.954	4.41423	4.4749	0	97.1252	119.09	143.344	5.69896	1.78036	0.783418	135.541	202.118	177.394	0.74704	0	1.4058	chr3H:667707527-667708510	expansin B2	GO:0005576, GO:0019953	PF01357, PF03330	IPR005795, IPR007112, IPR007117, IPR007118, IPR009009
HORVU2Hr1G081370.1	99.5679	-1.31452	0.259754	-5.06065	4.17824e-07	7.98936e-06	161.686	126.434	145.972	165.534	156.621	97.8481	71.7882	41.3788	60.4581	48.4411	38.2778	28.9865	121.223	114.24	103.618	124.756	100.61	84.3477	chr2H:589925469-589930320	Agmatine deiminase	GO:0004668, GO:0009446, GO:0047632	PF04371	IPR007466, IPR017754
HORVU3Hr1G070200.1	87.1258	-1.31238	0.245115	-5.35412	8.59747e-08	1.94997e-06	148.038	116.283	130.84	94.906	107.398	79.6052	59.1197	62.5727	37.0549	50.3408	60.5324	61.1066	86.8609	102.257	99.4734	118.032	81.4463	72.3985	chr3H:531313974-531318640	Receptor-like protein kinase	GO:0004672, GO:0005524, GO:0006468	PF07714	IPR000719, IPR001245, IPR002290, IPR008271, IPR011009, IPR013320, IPR017441
HORVU5Hr1G020840.14	311.948	-1.31124	0.284352	-4.61133	4.00106e-06	6.1294e-05	719.19	1079.77	856.248	192.019	143.197	61.3623	401.169	368.372	300.34	58.8892	45.3993	54.0558	355.08	475.336	340.696	72.4629	47.9096	43.5797	chr5H:97236700-97240016	unknown function	none	none	none
HORVU5Hr1G109470.1	430.674	-1.31048	0.376456	-3.4811	0.000499364	0.00395958	41.9965	13.8432	24.922	1028.52	1312.64	1038.18	5.0674	13.1201	14.627	409.375	680.989	522.54	45.8167	62.313	47.2499	829.962	845.604	815.361	chr5H:630049593-630052312	Pheophorbide a oxygenase, chloroplastic	GO:0010277, GO:0016491, GO:0051537, GO:0055114	PF00355, PF08417	IPR013626, IPR017941
HORVU6Hr1G058930.1	226.846	-1.31034	0.318737	-4.11102	3.93912e-05	0.000452092	607.899	680.161	596.347	30.8996	31.3243	9.95065	158.779	384.52	217.454	13.2976	1.78036	4.70051	375.124	451.37	466.696	17.1819	16.7684	18.9782	chr6H:388366010-388370164	Aquaporin PIP2-4	GO:0005215, GO:0006810, GO:0016020	PF00230	IPR000425, IPR023271
HORVU7Hr1G073190.2	339.095	-1.30925	0.13797	-9.48934	2.32511e-21	3.92963e-19	549.104	580.49	557.184	403.902	483.289	447.779	233.101	225.06	222.33	148.173	148.66	121.43	272.991	381.068	350.644	347.374	328.181	302.949	chr7H:413461727-413464674	ferredoxin-related	none	none	IPR014044
HORVU5Hr1G112300.1	192.162	-1.30897	0.166566	-7.8586	3.88458e-15	3.0954e-13	249.879	291.629	255.45	180.984	238.661	210.622	93.7469	103.952	124.817	132.026	129.076	133.964	223.357	217.297	176.565	233.824	257.115	205.949	chr5H:638827511-638834063	TRICHOME BIREFRINGENCE-LIKE 33	none	PF13839, PF14416	IPR025846, IPR026057
HORVU4Hr1G082110.3	61.7321	-1.30882	0.285375	-4.5863	4.51172e-06	6.82193e-05	117.59	89.5192	89.8971	66.2135	86.5147	67.9961	43.9175	44.4065	31.2042	39.8927	35.6073	14.8849	62.0435	80.6873	73.7761	57.5221	57.4915	52.0144	chr4H:621320682-621325419	Plant regulator RWP-RK family protein	GO:0005515	PF00564, PF02042	IPR000270, IPR003035
HORVU5Hr1G054820.1	77.4659	-1.30821	0.28313	-4.62053	3.82758e-06	5.89814e-05	221.531	139.355	180.684	50.7637	61.1569	46.4364	50.674	81.7483	86.7866	24.6955	30.2662	39.1709	90.6789	72.6985	72.1182	32.1227	61.484	52.0144	chr5H:429481748-429484482	TPX2 (targeting protein for Xklp2) protein family	none	PF06886	IPR027329
HORVU6Hr1G019290.2	175.211	-1.30775	0.230322	-5.67793	1.36335e-08	3.63046e-07	325.473	280.555	306.184	145.67	205.845	155.894	103.037	173.589	92.6374	86.4342	53.4109	61.1066	223.357	274.017	227.96	146.42	133.348	158.855	chr6H:51812611-51815951	Leucine-rich repeat receptor-like protein kinase family protein	GO:0005515	PF13855	IPR001611, IPR032675
HORVU5Hr1G100140.2	12360.4	-1.30707	0.228915	-5.70985	1.13078e-08	3.06966e-07	771.685	857.354	690.695	31941.4	47644.2	34870.4	261.816	363.326	313.017	6627.89	12009.4	7209.01	524.029	670.264	437.683	24353.5	28119.7	24822.1	chr5H:611257845-611259984	Photosystem I reaction center subunit III	GO:0009522, GO:0009538, GO:0015979	PF02507	IPR003666
HORVU1Hr1G013190.2	306.727	-1.30189	0.156219	-8.33378	7.83028e-17	7.70418e-15	518.656	480.819	496.659	375.21	377.383	363.199	239.857	195.792	169.673	156.721	195.84	151.2	343.625	289.995	312.512	334.674	262.704	256.558	chr1H:33846163-33852345	Glycosyltransferase	GO:0015018, GO:0016020	PF03360	IPR005027, IPR029044
HORVU2Hr1G040780.4	41453.3	-1.30117	0.190305	-6.83732	8.06891e-12	3.93256e-10	2493.54	3309.44	2555.39	112069	138377	116008	1070.91	1289.81	1031.69	39682.8	63084.5	44456.6	1295.28	1863	1334.6	73407.2	77209.5	65621.8	chr2H:197904114-197905309	Chlorophyll a-b binding protein 13, chloroplastic	none	PF00504	IPR022796, IPR023329
HORVU2Hr1G114580.6	945.307	-1.29998	0.180073	-7.21917	5.23075e-13	3.01156e-11	349.621	316.547	358.698	1701.69	1487.16	1900.57	143.576	122.118	150.17	1015.36	1452.78	1633.43	536.438	583.185	452.604	1594.18	1657.67	1559.73	chr2H:732613474-732626308	Clustered mitochondria protein	GO:0005515	PF12807, PF13424, PF15044	IPR011990, IPR013026, IPR019734, IPR023231, IPR028275
HORVU7Hr1G098510.11	217.878	-1.29814	0.328284	-3.95432	7.67531e-05	0.000805869	114.44	193.804	145.972	289.132	337.109	693.229	62.498	73.6744	48.7565	149.123	155.782	118.296	141.268	211.704	121.855	445.983	310.614	308.572	chr7H:598299441-598302281	Peroxidase superfamily protein	GO:0004601, GO:0006979, GO:0020037, GO:0055114	PF00141	IPR000823, IPR002016, IPR010255, IPR019793, IPR019794
HORVU4Hr1G015310.3	55.095	-1.29612	0.34823	-3.72202	0.000197639	0.00180476	73.4938	60.9099	76.5461	81.6633	90.9896	67.9961	21.9587	24.2217	39.9803	32.2941	34.7171	14.1015	75.4067	79.8884	43.9341	70.9688	47.1111	55.5289	chr4H:58635662-58642030	Glucuronoxylan 4-O-methyltransferase 3	GO:0045492	PF04669	IPR006514, IPR021148
HORVU3Hr1G081570.6	22.4338	-1.2947	0.341989	-3.78578	0.000153225	0.00144972	50.3958	51.6812	51.6241	17.6569	17.8996	14.926	12.6685	27.2494	23.4031	1.89965	0.890182	1.56684	20.0448	22.3688	26.5262	20.1701	23.1563	19.6811	chr3H:595141317-595146060	amino acid permease 1	none	PF01490	IPR013057
HORVU6Hr1G091630.1	17.4098	-1.29305	0.375298	-3.44539	0.000570227	0.00443752	40.9466	29.5321	35.6028	11.0356	19.3912	8.29221	13.5131	15.1386	14.627	15.1972	12.4625	10.1844	19.0903	17.5755	15.75	11.2056	11.1789	12.6522	chr6H:575968360-575971049	HXXXD-type acyl-transferase family protein	GO:0016747	PF02458	IPR003480, IPR023213
HORVU5Hr1G073950.4	286.836	-1.29044	0.284047	-4.54306	5.54446e-06	8.21748e-05	34.6471	36.9151	47.1737	668.757	657.81	698.204	16.0468	17.157	15.6021	350.486	428.178	439.497	41.0442	75.0951	59.684	582.691	488.678	505.383	chr5H:541383556-541385666	dihydroflavonol 4-reductase-like1	GO:0003824, GO:0050662	PF01370	IPR001509, IPR016040
HORVU7Hr1G087240.2	280.773	-1.28982	0.367325	-3.51138	0.000445783	0.00360706	817.881	726.305	663.993	134.634	137.23	77.9468	211.986	291.67	399.803	79.7854	19.584	21.1523	355.08	469.744	381.315	107.574	71.0659	87.1593	chr7H:525519306-525523588	L-ascorbate oxidase	GO:0005507, GO:0005576, GO:0016491, GO:0055114	PF00394, PF07731, PF07732	IPR001117, IPR002355, IPR008972, IPR011706, IPR011707, IPR017760
HORVU4Hr1G088020.4	50.8492	-1.28979	0.322803	-3.9956	6.45313e-05	0.000696592	83.9929	68.293	78.3262	26.4854	37.2908	41.461	19.425	44.4065	31.2042	13.2976	16.0233	11.7513	78.2702	127.821	103.618	34.3638	42.3201	56.9347	chr4H:639208559-639213648	Protein NRT1/ PTR FAMILY 6.3	GO:0005215, GO:0006810, GO:0006857, GO:0016020	PF00854	IPR000109, IPR018456, IPR020846
HORVU2Hr1G107990.1	226.483	-1.28826	0.237952	-5.41397	6.16433e-08	1.4386e-06	354.87	323.93	271.472	395.074	514.613	291.886	109.794	136.247	143.344	134.875	129.076	180.186	146.041	246.056	155.013	184.519	180.459	179.239	chr2H:713107017-713109108	Thioredoxin superfamily protein	GO:0045454	PF00085	IPR012336, IPR013766
HORVU1Hr1G054430.1	65.987	-1.28743	0.292952	-4.39467	1.10941e-05	0.000149806	95.542	64.6015	83.6666	81.6633	161.096	77.9468	29.5598	34.3141	36.0798	37.0432	26.7055	32.1201	73.4977	79.0895	67.1445	76.9451	64.678	66.0724	chr1H:402278566-402282600	haloacid dehalogenase-like hydrolase family protein	GO:0008152, GO:0016787	PF13419	IPR006439, IPR023214
HORVU5Hr1G095080.8	2749.27	-1.28736	0.150405	-8.55929	1.1356e-17	1.25257e-15	2361.25	2359.8	2435.23	3584.36	3299.49	4990.25	1035.44	994.099	901.995	2772.54	3741.44	2961.32	1939.57	1803.88	1962.11	4325.36	4228.02	3790.73	chr5H:597573596-597578255	Beta-glucosidase C	GO:0004553, GO:0005975	PF00933, PF01915	IPR001764, IPR002772, IPR017853
HORVU5Hr1G080500.1	349.192	-1.28705	0.245078	-5.25161	1.50774e-07	3.23086e-06	661.444	617.405	586.557	271.475	580.245	466.022	179.893	267.448	317.892	131.076	137.088	109.678	348.398	424.208	355.617	333.18	271.488	226.333	chr5H:561548842-561551332	BAG family molecular chaperone regulator 3	GO:0005515, GO:0051087	PF00240, PF02179	IPR000626, IPR003103, IPR029071
HORVU5Hr1G028180.1	239.113	-1.28623	0.13822	-9.30568	1.33141e-20	2.08227e-18	426.264	450.364	486.869	189.812	217.778	247.108	172.292	195.792	192.101	110.18	80.1164	92.4433	270.128	270.822	227.131	222.618	225.175	227.036	chr5H:165424400-165426342	LIM domain-containing protein 2	GO:0008270	PF00412	IPR001781
HORVU4Hr1G003120.1	140.871	-1.28511	0.30495	-4.21414	2.50726e-05	0.000304779	200.533	211.339	192.255	203.055	264.019	154.235	70.0991	108.998	69.2342	133.925	83.6771	61.89	135.541	130.218	86.2103	157.625	100.61	172.21	chr4H:6231239-6234150	Deoxyuridine 5'-triphosphate nucleotidohydrolase	GO:0004170, GO:0016787, GO:0046080	PF00692	IPR008180, IPR008181, IPR029054
HORVU1Hr1G059720.1	76.9186	-1.28474	0.253974	-5.05854	4.22477e-07	8.05627e-06	157.487	119.974	113.929	94.906	73.09	96.1896	50.674	42.388	67.284	61.7387	83.6771	68.9407	38.1806	49.5308	43.1051	57.5221	94.2222	71.6956	chr1H:434756830-434761522	TRICHOME BIREFRINGENCE-LIKE 28	none	PF13839, PF14416	IPR025846, IPR026057
HORVU1Hr1G059760.1	76.9186	-1.28474	0.253974	-5.05854	4.22477e-07	8.05627e-06	157.487	119.974	113.929	94.906	73.09	96.1896	50.674	42.388	67.284	61.7387	83.6771	68.9407	38.1806	49.5308	43.1051	57.5221	94.2222	71.6956	chr1H:434819786-434823842	TRICHOME BIREFRINGENCE-LIKE 28	none	PF13839, PF14416	IPR025846, IPR026057
HORVU1Hr1G054200.1	479.955	-1.28401	0.25105	-5.11457	3.14458e-07	6.25247e-06	821.031	807.518	723.627	428.181	663.777	368.174	264.349	345.159	356.898	410.325	445.091	388.575	409.487	582.387	557.051	219.63	459.932	388	chr1H:400546354-400547881	expansin B2	GO:0005576, GO:0019953	PF01357	IPR005795, IPR007117, IPR007118, IPR009009
HORVU3Hr1G003050.1	1190	-1.28321	0.221985	-5.78061	7.44312e-09	2.11937e-07	461.961	412.526	471.737	2723.58	2686.43	2739.75	265.194	159.46	126.767	634.484	963.177	824.939	313.081	349.112	278.525	3189.86	2468.94	2350.49	chr3H:7765335-7768948	glutamate decarboxylase	GO:0003824, GO:0004351, GO:0006536, GO:0016831, GO:0019752, GO:0030170	PF00282	IPR002129, IPR010107, IPR015421, IPR015424
HORVU2Hr1G116980.1	53.8282	-1.28276	0.249774	-5.13568	2.81125e-07	5.64323e-06	154.337	177.193	169.113	4.41423	0	1.65844	65.8762	80.739	59.4829	0.949826	0	0	82.0883	98.2628	68.8024	2.98816	1.59699	1.4058	chr2H:739280921-739282586	Flavin-containing monooxygenase family protein	GO:0004499, GO:0016491, GO:0050660, GO:0050661, GO:0055114	PF00743	IPR000103, IPR020946, IPR023753
HORVU3Hr1G028860.1	71.0654	-1.28263	0.279248	-4.59317	4.36561e-06	6.63452e-05	97.6418	136.586	95.2376	90.4918	110.381	97.8481	42.2284	55.5081	38.0301	33.2439	38.2778	17.2352	35.3171	49.5308	46.4209	96.3682	81.4463	117.384	chr3H:131420708-131422743	cationic amino acid transporter 5	GO:0003333, GO:0015171, GO:0016020	PF13520, PF13906	IPR002293, IPR029485
HORVU4Hr1G065620.1	189.953	-1.27985	0.331918	-3.85592	0.000115295	0.00113934	440.963	347.925	356.918	119.184	181.979	107.799	156.245	161.478	154.071	141.524	41.8386	49.3553	191.858	239.665	266.92	181.531	124.565	155.34	chr4H:546805403-546809046	Leucine-rich receptor-like protein kinase family protein	GO:0004672, GO:0005515, GO:0005524, GO:0006468	PF00069, PF00560, PF13855	IPR000719, IPR001611, IPR002290, IPR003591, IPR008271, IPR011009, IPR017441, IPR032675
HORVU1Hr1G002890.1	72.1829	-1.27872	0.339029	-3.77172	0.000162123	0.00152087	125.989	155.966	145.972	68.4206	134.247	43.1195	44.7621	72.6651	59.4829	23.7457	30.2662	28.203	79.2248	91.0728	45.592	47.0635	54.2975	49.2028	chr1H:5935340-5937561	HXXXD-type acyl-transferase family protein	GO:0016747	PF02458	IPR003480, IPR023213
HORVU7Hr1G088560.2	115.001	-1.27855	0.215746	-5.92618	3.10063e-09	9.56995e-08	150.137	155.043	161.103	178.776	162.588	117.749	63.3425	66.6097	62.4083	34.1937	56.0815	34.4704	172.767	193.33	150.039	102.345	119.774	89.268	chr7H:537880183-537888693	amino acid permease 1	none	PF01490	IPR013057
HORVU1Hr1G046320.1	304.368	-1.27838	0.14072	-9.0846	1.04077e-19	1.4541e-17	439.913	358.999	419.223	293.547	299.818	388.075	179.048	151.386	170.648	266.901	259.043	282.03	313.081	289.995	309.196	324.215	384.874	348.637	chr1H:340016170-340022299	Myosin heavy chain-related protein	none	PF10358	IPR019448
HORVU3Hr1G081940.1	73.4724	-1.27774	0.249978	-5.11142	3.19746e-07	6.33956e-06	130.189	156.889	131.73	33.1068	76.0733	76.2883	45.6066	58.5358	69.2342	37.0432	42.7287	42.3046	85.9064	78.2907	92.0129	50.7987	68.6704	47.0941	chr3H:596708672-596714436	DNAJ homologue 3	GO:0006457, GO:0051082	PF00226, PF01556	IPR001623, IPR002939, IPR008971
HORVU1Hr1G020560.1	50.5048	-1.27744	0.254906	-5.01142	5.40307e-07	1.00117e-05	134.389	138.432	125.5	17.6569	7.45816	26.5351	51.5186	50.4619	62.4083	8.54844	8.01164	7.05076	65.8615	75.0951	63.8288	29.8816	16.7684	19.6811	chr1H:81291686-81293594	UDP-Glycosyltransferase superfamily protein	GO:0008152, GO:0016758	PF00201	IPR002213
HORVU7Hr1G051260.3	111.673	-1.27486	0.270973	-4.70473	2.54203e-06	4.04505e-05	123.89	99.6708	128.17	143.463	187.946	248.766	49.8295	56.5173	39.0052	143.424	99.7004	90.093	73.4977	103.855	109.421	126.25	91.0282	95.5941	chr7H:191802074-191806426	3-hydroxy-3-methylglutaryl-coenzyme A reductase 3	GO:0004420, GO:0008299, GO:0015936, GO:0016021, GO:0016616, GO:0050661, GO:0050662, GO:0055114	PF00368	IPR002202, IPR004554, IPR009023, IPR009029, IPR023074, IPR023076, IPR023282
HORVU6Hr1G029750.1	57.653	-1.27445	0.34143	-3.73269	0.000189447	0.0017398	95.542	109.822	76.5461	48.5566	105.906	72.9714	27.8707	37.3418	51.6819	17.0969	26.7055	38.3875	41.0442	71.1007	62.1709	59.0162	50.3051	45.6883	chr6H:122180418-122182527	Class I glutamine amidotransferase-like superfamily protein	none	PF00117	IPR017926, IPR029062
HORVU2Hr1G106880.1	193.279	-1.27243	0.34166	-3.72427	0.00019588	0.00179026	31.4974	17.5347	34.7128	527.501	554.887	543.969	13.5131	13.1201	7.80104	167.169	218.985	195.071	41.0442	32.7543	20.7236	378.749	384.075	295.92	chr2H:710833148-710844056	chloroplastic lipocalin	none	PF08212	IPR000566, IPR011038, IPR012674, IPR022272
HORVU4Hr1G015740.1	100.175	-1.27212	0.219896	-5.78512	7.24609e-09	2.07171e-07	287.676	322.084	268.801	26.4854	29.8327	16.5844	105.571	123.127	135.543	5.69896	12.4625	18.0186	109.769	148.592	118.539	19.423	30.3427	24.6014	chr4H:62854559-62861990	Leucine-rich receptor-like protein kinase family protein	GO:0004672, GO:0005515, GO:0005524, GO:0006468	PF00069, PF00560, PF08263	IPR000719, IPR001611, IPR002290, IPR003591, IPR008271, IPR011009, IPR013210, IPR017441, IPR032675
HORVU6Hr1G029050.1	38.9735	-1.27021	0.29246	-4.3432	1.4042e-05	0.000183123	66.1444	53.5269	58.7447	35.3139	40.2741	39.8026	27.0261	23.2125	23.4031	39.8927	25.8153	24.2859	41.0442	39.1453	55.5393	36.605	41.5216	30.2246	chr6H:117458482-117460966	related to ubiquitin 1	GO:0005515	PF00240	IPR000626, IPR019954, IPR019956, IPR029071
HORVU2Hr1G064100.1	269.954	-1.26708	0.235279	-5.38544	7.22658e-08	1.66426e-06	510.257	457.747	397.862	350.932	363.958	276.96	156.245	174.598	236.957	153.872	81.0066	84.6091	281.582	357.101	290.131	255.488	185.25	244.608	chr2H:434326770-434328129	Disease resistance-responsive (dirigent-like protein) family protein	none	PF03018	IPR004265
HORVU2Hr1G083620.1	257.58	-1.26687	0.285267	-4.44099	8.95458e-06	0.000125274	46.1961	57.2184	54.2943	337.689	510.138	492.557	21.1142	23.2125	21.4529	306.794	432.628	324.335	80.1793	69.5029	44.763	569.992	659.555	584.811	chr2H:606482304-606487068	unknown protein; Has 30201 Blast hits to 17322 proteins in 780 species: Archae - 12; Bacteria - 1396; Metazoa - 17338; Fungi - 3422; Plants - 5037; Viruses - 0; Other Eukaryotes - 2996 (source: NCBI BLink).	none	none	none
HORVU3Hr1G057540.3	56.2322	-1.26601	0.274428	-4.61327	3.96377e-06	6.07671e-05	132.289	109.822	105.028	39.7281	53.6988	28.1935	48.1403	39.3603	56.5575	26.5951	30.2662	13.3181	71.5886	88.6761	77.0919	35.8579	27.1488	28.8188	chr3H:432153442-432158879	ATP-dependent zinc metalloprotease FtsH	GO:0005524	PF00004, PF14363	IPR003593, IPR003959, IPR003960, IPR025753, IPR027417
HORVU7Hr1G074820.5	106.473	-1.26584	0.25602	-4.94433	7.64075e-07	1.37685e-05	225.731	175.347	229.638	134.634	125.297	94.5312	95.4361	78.7206	87.7617	58.8892	60.5324	92.4433	73.4977	103.056	63.8288	93.38	53.499	70.2898	chr7H:429808704-429811723	UPF0392 protein	none	PF01697	IPR008166
HORVU4Hr1G066910.2	615.994	-1.26263	0.205952	-6.13072	8.74812e-10	2.95224e-08	1118.16	984.711	822.425	746.006	1062.04	761.225	277.863	447.092	495.366	297.296	336.489	278.113	490.621	621.532	571.143	626.767	631.608	519.441	chr4H:556037078-556053308	undescribed protein	none	none	none
HORVU4Hr1G060940.5	127.867	-1.2614	0.263171	-4.79309	1.64231e-06	2.71863e-05	149.087	154.121	127.28	154.498	150.655	96.1896	70.9436	50.4619	57.5327	92.1331	162.013	166.868	128.86	158.978	121.026	144.179	186.049	130.739	chr4H:511455861-511462525	RNA-binding protein 1	GO:0000166, GO:0003676	PF00076	IPR000504, IPR012677
HORVU3Hr1G104290.2	150.02	-1.26108	0.311777	-4.0448	5.23683e-05	0.000580371	83.9929	134.74	89.8971	260.44	368.433	336.664	25.337	61.5635	42.9057	160.521	138.868	106.545	19.0903	40.7431	21.5526	295.081	253.921	260.072	chr3H:666295849-666297701	2-oxoglutarate (2OG) and Fe(II)-dependent oxygenase superfamily protein	GO:0016491, GO:0055114	PF03171, PF14226	IPR005123, IPR026992, IPR027443
HORVU2Hr1G115360.1	464.283	-1.26101	0.353619	-3.56601	0.000362464	0.00302275	1371.18	1681.48	1267.46	194.226	265.511	190.721	445.931	566.182	790.831	141.524	68.544	40.7377	292.082	234.872	511.459	94.8741	75.0584	124.413	chr2H:734470842-734471694	undescribed protein	none	none	none
HORVU6Hr1G093230.2	916.376	-1.25642	0.171182	-7.3397	2.14077e-13	1.29665e-11	747.537	684.775	608.808	1858.39	2012.21	2117.83	221.277	298.734	335.445	673.427	893.743	683.924	385.624	377.073	382.144	1526.95	1547.48	1139.4	chr6H:579253095-579254773	Xyloglucan endotransglucosylase/hydrolase family protein	GO:0004553, GO:0005618, GO:0005975, GO:0006073, GO:0010411, GO:0016762, GO:0042546, GO:0048046	PF00722, PF06955	IPR000757, IPR008263, IPR008264, IPR010713, IPR013320, IPR016455
HORVU2Hr1G023480.3	460.681	-1.25472	0.324522	-3.86637	0.000110468	0.00110137	30.4474	40.6066	35.6028	929.196	1488.65	1194.08	18.5805	17.157	8.77617	556.598	907.096	781.851	18.1358	22.3688	15.75	770.945	728.226	728.202	chr2H:70384867-70386478	Uncharacterised protein family (UPF0114)	none	PF03350	IPR005134
HORVU7Hr1G082280.1	4317.01	-1.25377	0.191379	-6.55123	5.70663e-11	2.3871e-09	9538.45	7294.43	7816.6	3624.09	3975.2	3484.39	2566.64	3440.49	4330.55	1638.45	1873.83	1313.01	5653.59	7410.45	5849.03	3070.34	2446.58	2380.01	chr7H:492902233-492903968	O-methyltransferase 1	GO:0008168, GO:0008171, GO:0046983	PF00891, PF08100	IPR001077, IPR011991, IPR012967, IPR016461, IPR029063
HORVU3Hr1G016490.5	100.284	-1.25197	0.282999	-4.42395	9.69137e-06	0.000133972	166.936	172.578	137.071	110.356	123.806	64.6792	45.6066	94.8684	60.4581	66.4878	60.5324	68.1573	68.7251	117.436	98.6444	114.297	132.55	101.92	chr3H:40548577-40559593	tryptophan aminotransferase related 2	GO:0003824, GO:0016846	PF04864	IPR006947, IPR006948, IPR015421, IPR015422, IPR015424
HORVU6Hr1G039440.1	413.579	-1.25178	0.286592	-4.3678	1.25504e-05	0.000166784	1327.09	1416.62	1061.85	116.977	161.096	97.8481	318.402	641.875	638.71	41.7924	30.2662	16.4518	383.715	438.587	388.775	150.902	86.2373	127.224	chr6H:204704182-204706289	allene oxide synthase	GO:0004497, GO:0005506, GO:0016705, GO:0020037, GO:0055114	PF00067	IPR001128, IPR002403
HORVU5Hr1G053930.8	505.505	-1.2501	0.164037	-7.62086	2.51984e-14	1.75443e-12	867.227	840.742	779.702	734.97	802.498	716.447	309.956	286.624	449.535	279.249	345.391	283.597	369.397	411.425	345.67	404.896	488.678	383.079	chr5H:423482261-423483815	Glycosyltransferase family 61 protein	GO:0016757	PF04577	IPR007657
HORVU2Hr1G015410.2	80.3075	-1.24949	0.290729	-4.29778	1.72514e-05	0.000219113	158.537	170.732	138.851	75.042	123.806	107.799	70.0991	86.7945	39.9803	37.993	55.1913	36.0372	62.0435	91.8717	65.4866	41.8342	51.1036	32.3333	chr2H:34116106-34116686	Wound-induced protein 1	none	PF07107	IPR009798, IPR032710
HORVU1Hr1G091020.2	27.3206	-1.24638	0.339679	-3.66929	0.000243228	0.00215989	70.3441	67.3701	56.0744	13.2427	11.9331	21.5597	18.5805	34.3141	29.2539	4.74913	7.12146	3.91709	34.3625	47.9331	34.8157	11.9526	8.78343	15.4637	chr1H:547268590-547269685	Pollen allergen Phl p 11	GO:0005615	PF01190	IPR006040
HORVU3Hr1G019070.1	390.891	-1.24593	0.259291	-4.80517	1.54623e-06	2.58202e-05	767.485	634.94	566.085	410.524	698.084	477.631	177.359	383.51	270.111	174.768	260.823	220.14	304.49	385.062	271.894	310.769	385.672	336.688	chr3H:51060147-51062528	Late embryogenesis abundant (LEA) hydroxyproline-rich glycoprotein family	none	none	none
HORVU4Hr1G002350.1	166.791	-1.24466	0.341926	-3.64014	0.000272488	0.00238135	25.1979	23.0719	29.3723	445.838	454.948	404.66	10.9794	13.1201	8.77617	209.912	186.048	159.817	25.7719	23.1676	7.4605	339.156	295.442	339.5	chr4H:4293723-4297598	N utilization substance protein B homolog	GO:0003723, GO:0006355	PF01029	IPR006027
HORVU2Hr1G125200.3	131.557	-1.23862	0.24132	-5.13268	2.85648e-07	5.72156e-06	214.182	239.948	171.784	97.1132	147.672	89.5558	72.6328	84.776	108.239	11.3979	12.4625	11.7513	147.95	192.531	127.658	218.136	181.258	238.985	chr2H:760432468-760433592	Peroxidase superfamily protein	GO:0004601, GO:0006979, GO:0020037, GO:0055114	PF00141	IPR000823, IPR002016, IPR010255, IPR019793
HORVU6Hr1G005930.1	50.3289	-1.23841	0.386733	-3.20223	0.00136366	0.00916559	121.79	114.437	115.709	2.20712	7.45816	1.65844	63.3425	47.4342	38.0301	5.69896	0	2.35025	83.0428	158.978	122.684	12.6997	5.58945	2.81159	chr6H:13075246-13077142	high affinity nitrate transporter 2.6	GO:0016021, GO:0055085	PF07690	IPR011701, IPR020846
HORVU2Hr1G037550.1	1272.01	-1.23767	0.172664	-7.1681	7.60481e-13	4.3074e-11	2090.37	1899.28	2230.52	1946.68	2000.28	2452.84	932.402	756.928	947.826	813.051	1004.13	729.362	407.578	588.778	474.156	1169.86	1424.51	1027.64	chr2H:172678684-172682129	tubulin alpha-4 chain	GO:0003924, GO:0005200, GO:0005525, GO:0005874, GO:0007017	PF00091, PF03953	IPR000217, IPR002452, IPR003008, IPR008280, IPR013838, IPR017975, IPR018316, IPR023123
HORVU1Hr1G087530.2	353.532	-1.2371	0.27461	-4.50491	6.63996e-06	9.65004e-05	579.551	544.498	461.947	452.459	671.235	419.586	121.618	333.049	219.404	223.209	209.193	238.159	234.811	326.744	258.631	344.386	414.418	310.681	chr1H:539476982-539478666	FASCICLIN-like arabinogalactan-protein 11	none	PF02469	IPR000782, IPR006311
HORVU7Hr1G085660.3	110.72	-1.23665	0.228413	-5.41407	6.16075e-08	1.4386e-06	154.337	117.205	149.532	209.676	183.471	157.552	62.498	49.4527	66.3088	127.277	97.92	88.5262	60.1345	34.352	51.3946	136.708	116.58	130.036	chr7H:518163339-518166190	unknown function	none	none	none
HORVU7Hr1G120340.1	365.894	-1.23651	0.258652	-4.78058	1.74792e-06	2.87981e-05	677.193	744.762	574.986	185.398	343.076	202.33	242.391	347.178	258.409	194.714	153.111	118.296	605.163	545.638	341.525	307.034	397.65	347.231	chr7H:651190889-651192744	Glucuronoxylan 4-O-methyltransferase 3	GO:0045492	PF04669	IPR006514, IPR021148
HORVU6Hr1G019670.1	94.3778	-1.23602	0.227172	-5.44087	5.30201e-08	1.25695e-06	152.237	165.195	144.191	99.3203	88.0063	72.9714	65.0317	66.6097	64.3586	68.3875	42.7287	39.1709	134.587	124.626	116.881	106.08	65.4764	82.9419	chr6H:53877533-53883213	Glucan endo-1,3-beta-glucosidase 6	GO:0004553, GO:0005975	PF00332, PF07983	IPR000490, IPR012946, IPR013781, IPR017853
HORVU1Hr1G075050.2	87.695	-1.23456	0.262473	-4.70357	2.55645e-06	4.06491e-05	145.938	145.815	158.433	108.149	92.4812	92.8727	78.5447	59.545	52.657	58.8892	42.7287	31.3367	92.588	102.257	67.9735	106.08	60.6855	81.5361	chr1H:509663280-509667186	C2 calcium/lipid-binding plant phosphoribosyltransferase family protein	GO:0005515	PF00168, PF08372	IPR000008, IPR013583
HORVU4Hr1G005250.7	63.384	-1.23362	0.305857	-4.03332	5.49932e-05	0.000604666	70.3441	35.9922	56.9645	112.563	123.806	82.9221	26.1816	26.2402	16.5772	65.538	57.8618	46.2216	41.0442	39.9442	47.2499	108.321	85.4388	97.7028	chr4H:11539868-11544537	Domain of Uncharacterized protein function isoform 4	none	PF06136	IPR010369, IPR021182
HORVU7Hr1G119060.1	3392.88	-1.23305	0.246337	-5.00553	5.57086e-07	1.02591e-05	4357.13	5487.43	3516.67	2456.52	3429.26	3156.01	1362.29	1958.93	2363.72	2804.84	2144.45	1490.84	3882.97	4556.04	2993.32	5554.99	5024.92	4531.58	chr7H:648956734-648958976	GDSL esterase/lipase	GO:0016788	PF00657	IPR001087, IPR013830
HORVU1Hr1G029180.2	340.801	-1.23232	0.183989	-6.69776	2.11634e-11	9.57929e-10	773.785	739.225	725.408	240.576	262.527	210.622	324.314	358.279	270.111	73.1366	79.2262	88.5262	403.76	647.096	551.248	152.396	130.154	104.029	chr1H:161555317-161556627	Late embryogenesis abundant (LEA) hydroxyproline-rich glycoprotein family	none	PF03168	IPR004864
HORVU2Hr1G110110.1	1964.57	-1.23051	0.230593	-5.33629	9.48676e-08	2.11955e-06	2928.2	2556.37	2534.92	1611.2	2570.08	1464.4	818.386	1431.1	1169.18	654.43	639.151	481.018	3330.3	4250.86	3201.38	2294.91	1735.92	1690.47	chr2H:718879424-718884105	serine hydroxymethyltransferase 4	GO:0003824, GO:0016740	PF00464	IPR001085, IPR015421, IPR015424
HORVU6Hr1G085120.11	56.3974	-1.22952	0.263656	-4.66337	3.11076e-06	4.876e-05	106.041	126.434	95.2376	44.1423	34.3076	31.5104	52.3632	32.2956	54.6073	34.1937	25.8153	47.0051	59.1799	47.9331	55.5393	50.7987	55.8945	61.855	chr6H:557775737-557784976	C2 domain-containing protein / GRAM domain-containing protein	GO:0005515	PF00168, PF02893, PF16016	IPR000008, IPR004182, IPR031968
HORVU0Hr1G017490.7	55.4899	-1.22917	0.347958	-3.53252	0.000411614	0.00336829	128.089	139.355	143.301	35.3139	37.2908	19.9013	45.6066	67.6189	62.4083	31.3443	33.8269	13.3181	32.4535	71.1007	65.4866	16.4349	27.1488	28.8188	chrUn:92670413-92673065	NAC domain protein,	GO:0003677, GO:0006355	PF02365	IPR003441
HORVU1Hr1G061830.8	602.995	-1.22505	0.322763	-3.79551	0.000147338	0.00140353	39.8966	35.0694	24.0319	1741.42	2298.61	1381.48	16.0468	13.1201	12.6767	647.781	790.482	732.495	20.0448	31.1565	15.75	1036.14	983.744	1033.96	chr1H:446901432-446905171	Beta-propeller domain-containing protein, methanol dehydrogenase	none	PF04536	IPR007621
HORVU4Hr1G011160.1	2007.56	-1.22477	0.140056	-8.74485	2.23315e-18	2.67429e-16	1855.19	1516.29	1767.68	2995.06	3427.77	3945.43	774.468	685.273	738.174	1945.24	2245.93	1964.03	1064.28	943.482	789.155	3077.81	3495	2905.78	chr4H:33953501-33957940	Endoglucanase 10	GO:0003824, GO:0004553, GO:0005975	PF00759	IPR001701, IPR008928, IPR012341, IPR018221
HORVU4Hr1G024530.1	195.829	-1.22361	0.278639	-4.39138	1.12635e-05	0.000151702	327.572	252.869	296.394	180.984	301.31	162.527	105.571	181.663	88.7368	90.2335	91.6888	54.8392	223.357	301.978	239.565	216.642	198.825	210.166	chr4H:140480071-140492231	PRA1 (Prenylated rab acceptor) family protein	none	PF03208	IPR004895
HORVU7Hr1G018540.1	141.305	-1.22281	0.178208	-6.86171	6.80413e-12	3.39789e-10	224.681	214.108	209.167	123.599	165.571	169.161	83.6121	98.9053	95.5628	107.33	141.539	112.812	118.36	156.581	116.052	129.238	137.341	139.877	chr7H:24729906-24732332	Protein NRT1/ PTR FAMILY 2.11	GO:0005215, GO:0006810, GO:0016020	PF00854	IPR000109, IPR020846
HORVU3Hr1G075790.2	183.362	-1.2217	0.178169	-6.85694	7.03501e-12	3.49367e-10	383.218	399.606	469.067	90.4918	61.1569	126.042	164.691	183.681	189.175	103.531	119.284	141.015	207.13	185.341	195.631	94.1271	91.0282	96.297	chr3H:566000441-566007487	Chromosome 3B, genomic scaffold, cultivar Chinese Spring	none	PF04576	IPR007656
HORVU5Hr1G021750.2	266.323	-1.22143	0.157101	-7.77479	7.55755e-15	5.67683e-13	449.362	536.192	518.021	251.611	250.594	189.062	198.473	223.042	224.28	113.979	116.614	146.499	373.215	385.861	314.999	142.685	177.265	182.05	chr5H:107195700-107197046	myb domain protein 59	GO:0003677	PF00249	IPR001005, IPR009057, IPR017930
HORVU5Hr1G108750.1	94.3669	-1.21925	0.284568	-4.28455	1.83112e-05	0.000231034	125.989	122.743	128.17	192.019	228.22	177.453	42.2284	66.6097	53.6322	43.692	79.2262	40.7377	70.6341	51.1286	32.3288	80.6803	76.6554	86.4564	chr5H:628645671-628647648	Eukaryotic aspartyl protease family protein	GO:0004190, GO:0006508	PF14541, PF14543	IPR001461, IPR021109, IPR032799, IPR032861
HORVU1Hr1G067300.2	6632.37	-1.21808	0.188638	-6.45723	1.06635e-10	4.3142e-09	823.131	678.315	779.702	16997	19609	19206.4	406.237	301.762	271.086	5550.78	8920.51	7889.8	720.659	667.867	524.722	12041.5	12993.1	11001.1	chr1H:477744823-477747350	phosphoglycerate kinase 1	GO:0004618, GO:0006096	PF00162	IPR001576, IPR015824, IPR015901, IPR015911
HORVU4Hr1G059860.1	1611.12	-1.21792	0.240821	-5.05739	4.25038e-07	8.09277e-06	2493.54	2615.44	2253.66	1441.25	2106.19	2371.57	783.758	1096.03	1286.2	595.541	757.545	625.951	1751.54	2488.52	1792.18	2071.54	1324.7	1145.02	chr4H:502028611-502030727	Haloacid dehalogenase-like hydrolase (HAD) superfamily protein	GO:0008152, GO:0016787	PF13419	IPR006439, IPR010237, IPR023214
HORVU2Hr1G025150.1	727.444	-1.21777	0.195373	-6.23307	4.57386e-10	1.63018e-08	1384.83	1306.8	1122.38	741.591	1181.37	756.249	421.439	681.236	538.272	317.242	320.466	263.228	646.207	771.722	627.511	694.747	687.503	631.202	chr2H:78167965-78170186	Glycoprotein membrane precursor GPI-anchored	none	none	none
HORVU7Hr1G064100.1	846.486	-1.21753	0.274222	-4.43995	8.99783e-06	0.000125628	62.9947	49.8354	44.5035	2319.68	2587.98	2245.53	23.6479	16.1478	27.3036	810.202	1241.8	1041.16	22.9084	33.5531	17.4078	1520.23	1782.24	1389.63	chr7H:316866895-316868426	proton gradient regulation 5	none	none	none
HORVU1Hr1G022900.1	22.2707	-1.21691	0.380601	-3.19735	0.00138696	0.00929218	70.3441	62.7557	41.8333	13.2427	5.96653	23.2182	24.4924	27.2494	23.4031	5.69896	11.5724	7.05076	13.3632	18.3743	22.3815	11.2056	9.58192	9.13767	chr1H:99317421-99319486	cellulose synthase-like D3	GO:0016020, GO:0016760, GO:0030244	PF03552	IPR005150, IPR029044
HORVU1Hr1G053440.2	146.649	-1.2162	0.324654	-3.74615	0.000179568	0.00166146	366.419	340.542	256.34	125.806	122.314	258.717	106.415	123.127	185.275	48.4411	77.4458	81.4754	57.2709	87.0784	49.7367	97.8623	154.908	100.514	chr1H:394997944-395000678	Proline dehydrogenase 2, mitochondrial	none	PF01619	IPR002872, IPR029041
HORVU5Hr1G074340.2	847.661	-1.2158	0.157624	-7.71329	1.22613e-14	9.01617e-13	1423.68	1211.74	1208.72	913.747	1026.24	988.431	459.444	640.866	555.824	399.877	519.866	408.944	841.882	1191.14	931.734	851.626	880.738	803.412	chr5H:542981591-542984571	Chitinase family protein	GO:0004568, GO:0005975, GO:0006032, GO:0016998	PF00182	IPR000726, IPR016283, IPR023346
HORVU3Hr1G064950.11	176.574	-1.21426	0.163507	-7.42633	1.11649e-13	6.98457e-12	297.125	252.869	280.372	185.398	180.488	207.305	140.198	106.979	109.215	87.384	90.7986	85.3925	189.949	188.537	160.815	180.037	237.951	197.514	chr3H:495916497-495922922	ENTH/ANTH/VHS superfamily protein	GO:0005543, GO:0005545, GO:0030136, GO:0030276, GO:0048268	PF07651	IPR008942, IPR011417, IPR013809, IPR014712
HORVU3Hr1G032440.2	189.845	-1.21394	0.353552	-3.43354	0.000595763	0.00461057	48.2959	74.7531	43.6135	414.938	557.871	361.54	16.8913	23.2125	32.1793	133.925	216.314	217.79	61.089	104.654	43.1051	384.726	315.405	366.913	chr3H:166062751-166068871	Two-component response regulator-like APRR2	GO:0003677	PF00249	IPR001005, IPR006447, IPR009057, IPR017930
HORVU0Hr1G021950.5	234.024	-1.21392	0.21023	-5.77423	7.73054e-09	2.18635e-07	400.016	360.845	443.255	260.44	261.036	195.696	181.582	137.256	199.902	113.029	129.967	155.9	331.217	297.984	281.841	205.436	121.371	135.659	chrUn:113595462-113596972	Glucan endo-1,3-beta-glucosidase 14	GO:0004553, GO:0005975	PF00332	IPR000490, IPR013781, IPR017853
HORVU6Hr1G089130.9	401.982	-1.21159	0.157235	-7.70564	1.30191e-14	9.44084e-13	881.926	863.814	978.188	92.6989	44.749	67.9961	401.169	397.64	377.375	37.0432	41.8386	43.088	924.925	1008.19	754.34	122.515	105.401	92.7825	chr6H:568225128-568231058	Phosphate transporter PHO1-2	GO:0016021	PF03105, PF03124	IPR004331, IPR004342
HORVU2Hr1G122300.1	34.7711	-1.21122	0.370137	-3.27235	0.00106658	0.00745576	83.9929	82.1361	75.656	19.8641	43.2574	31.5104	16.8913	42.388	45.8311	21.846	24.9251	15.6684	15.2722	27.9609	18.2368	15.6878	21.5593	23.1956	chr2H:752986720-752987857	Leucine-rich repeat receptor-like protein kinase family protein	none	none	IPR032675
HORVU1Hr1G079030.2	45.8723	-1.21116	0.315471	-3.8392	0.000123436	0.00120711	93.4421	59.0642	95.2376	50.7637	46.2406	39.8026	27.0261	41.3788	39.0052	25.6453	43.6189	29.7699	41.9987	44.7375	31.4999	52.2928	31.1412	33.0362	chr1H:522193460-522195555	myb domain protein 86	GO:0003677	PF00249	IPR001005, IPR009057, IPR017930
HORVU6Hr1G013680.1	151.537	-1.21003	0.216268	-5.59504	2.20565e-08	5.60038e-07	136.489	192.881	185.135	284.718	289.377	228.865	70.0991	84.776	68.2591	119.678	97.92	104.195	108.815	91.0728	121.855	218.136	140.535	184.862	chr6H:28362765-28365220	cyclin-dependent kinase B1;2	GO:0004672, GO:0005524, GO:0006468	PF00069	IPR000719, IPR002290, IPR008271, IPR011009, IPR017441
HORVU5Hr1G093400.5	204.756	-1.20747	0.20877	-5.78372	7.30649e-09	2.08613e-07	381.118	276.863	364.929	205.262	147.672	165.844	163.846	128.173	150.17	136.775	141.539	120.646	298.763	213.302	228.789	162.108	239.548	160.261	chr5H:591689090-591697339	kinase interacting (KIP1-like) family protein	none	PF07765	IPR009053, IPR011684
HORVU5Hr1G099640.1	56.9712	-1.20439	0.284072	-4.23972	2.23802e-05	0.00027505	95.542	101.517	89.8971	77.2491	58.1737	59.7039	44.7621	49.4527	30.229	49.391	20.4742	26.6362	57.2709	67.9052	54.7104	52.2928	49.5066	40.7681	chr5H:610550489-610553326	Protein of unknown function (DUF1068)	none	PF06364	IPR010471
HORVU7Hr1G082710.2	350.785	-1.20397	0.26431	-4.55516	5.23463e-06	7.80243e-05	156.437	158.735	149.532	854.154	1105.3	792.735	61.6534	86.7945	53.6322	305.844	367.645	290.648	107.86	146.196	57.1972	507.24	591.683	520.847	chr7H:497302114-497304979	Peptide methionine sulfoxide reductase MsrB	GO:0033743, GO:0055114	PF01641	IPR002579, IPR011057
HORVU1Hr1G080120.1	123.395	-1.20345	0.328819	-3.65991	0.000252307	0.00222824	337.022	359.922	284.823	11.0356	0	0	80.2339	163.497	183.324	0	0	0	243.401	254.045	300.078	3.7352	0	0	chr1H:524583044-524584697	sulfotransferase 16	GO:0008146	PF00685	IPR000863, IPR027417
HORVU1Hr1G087070.1	41.7093	-1.20342	0.332706	-3.61708	0.000297946	0.0025635	46.1961	62.7557	36.4929	83.8705	71.5984	44.7779	16.8913	21.194	25.3534	35.1436	30.2662	20.3689	38.1806	39.9442	32.3288	44.0754	47.9096	53.4202	chr1H:538658617-538661825	DnaJ homolog subfamily B member 13	GO:0006457, GO:0051082	PF00226, PF01556	IPR001623, IPR002939, IPR008971, IPR018253
HORVU1Hr1G088870.2	32289.6	-1.20301	0.217224	-5.5381	3.05764e-08	7.5923e-07	1487.72	2300.73	1599.46	84916.6	98920.6	86321.9	730.551	879.046	731.348	35425.7	56744.7	37808.5	700.614	858.801	522.235	66324.5	54776.6	50163.7	chr1H:542809072-542810110	Chlorophyll a-b binding protein, chloroplastic	none	PF00504	IPR022796, IPR023329
HORVU6Hr1G082350.5	112.867	-1.20196	0.228653	-5.25668	1.46677e-07	3.14949e-06	145.938	146.738	153.982	119.184	192.421	116.091	71.7882	61.5635	60.4581	98.7819	113.943	88.5262	94.497	131.017	81.2366	123.262	113.386	118.79	chr6H:548251264-548255470	Chaperone protein DnaJ	none	PF00226	IPR001623
HORVU6Hr1G065690.2	1350.33	-1.2016	0.122322	-9.82321	8.94513e-23	1.68886e-20	2653.13	2481.62	2271.46	1176.39	1530.42	1330.07	1031.22	1122.27	1066.79	723.768	725.498	554.66	1456.59	1485.13	1390.14	1101.88	1173.79	1031.15	chr6H:452511367-452515453	nucleotide-rhamnose synthase/epimerase-reductase	none	PF04321	IPR016040, IPR029903
HORVU3Hr1G077530.9	149.777	-1.2013	0.215477	-5.57507	2.47434e-08	6.24004e-07	372.719	318.393	290.163	86.0776	102.923	116.091	151.178	146.339	128.717	75.9861	60.5324	71.291	190.903	220.492	121.855	96.3682	74.2599	71.6956	chr3H:573456927-573466957	Sulfite exporter TauE/SafE family protein	GO:0016021	PF01925	IPR002781
HORVU7Hr1G094870.4	340.933	-1.2006	0.24527	-4.89499	9.83114e-07	1.70838e-05	406.316	526.04	452.156	421.559	459.423	421.244	162.157	241.208	199.902	433.121	737.071	542.908	102.133	168.565	84.5524	239.8	230.765	307.869	chr7H:577876278-577880334	Eukaryotic aspartyl protease family protein	GO:0004190, GO:0006508	PF14541, PF14543	IPR001461, IPR001969, IPR021109, IPR032799, IPR032861
HORVU1Hr1G074820.1	101.632	-1.20025	0.34979	-3.43133	0.000600629	0.00464137	108.141	156.889	96.1276	101.527	159.605	169.161	32.0935	54.4988	71.1845	28.4948	57.8618	40.7377	55.3619	123.028	111.908	145.673	170.878	146.203	chr1H:509192980-509196234	Subtilisin-like protease	GO:0004252, GO:0006508	PF00082, PF05922	IPR000209, IPR009020, IPR010259, IPR015500, IPR023828
HORVU3Hr1G094050.3	693.663	-1.19956	0.118005	-10.1653	2.83206e-24	6.1187e-22	633.097	634.94	641.741	1275.71	1463.29	1263.73	261.816	293.688	276.937	435.02	376.547	357.238	517.347	507.291	479.13	1148.2	967.774	952.426	chr3H:644883615-644888023	Acyl-[acyl-carrier-protein] 6-desaturase	GO:0006631, GO:0016491, GO:0045300, GO:0055114	PF03405	IPR005067, IPR009078, IPR012348
HORVU3Hr1G017630.2	394.299	-1.19785	0.204137	-5.86787	4.41418e-09	1.31966e-07	692.942	605.408	535.822	284.718	289.377	442.804	208.608	312.864	278.887	183.316	163.794	137.098	600.39	711.806	484.933	394.437	397.65	372.536	chr3H:45332509-45335401	Ca-2+ dependent nuclease	none	PF00565	IPR016071
HORVU6Hr1G076760.6	261.324	-1.1962	0.173108	-6.91013	4.84224e-12	2.48115e-10	258.278	248.254	263.461	386.246	417.657	354.907	133.442	101.933	99.4633	238.406	244.8	191.154	157.495	140.604	110.25	489.311	400.045	468.13	chr6H:527119512-527123702	ARM repeat superfamily protein	GO:0005488	none	IPR011989, IPR016024
HORVU6Hr1G039660.1	56.8449	-1.19153	0.361009	-3.30057	0.000964885	0.00685693	73.4938	118.128	64.0851	57.385	35.7992	38.1442	33.7827	39.3603	39.0052	22.7958	8.90182	5.48392	111.678	111.045	75.434	74.704	47.9096	66.0724	chr6H:206859590-206968769	CASP-like protein 6	none	PF04535	IPR006459, IPR006702
HORVU6Hr1G016940.1	10101.4	-1.19043	0.33166	-3.58931	0.000331553	0.00281766	46.1961	31.3778	40.0532	39706	49623.6	36625	18.5805	12.1109	20.4777	2798.19	4581.77	3007.54	20.0448	30.3576	13.2631	18580.4	14745.8	11924.7	chr6H:38571660-38575295	Chlorophyll a-b binding protein, chloroplastic	none	PF00504	IPR022796, IPR023329
HORVU2Hr1G064290.1	47.5632	-1.18891	0.279316	-4.2565	2.07649e-05	0.000258568	151.187	135.663	114.819	6.62135	7.45816	4.97532	46.4512	70.6467	59.4829	5.69896	0.890182	0	75.4067	68.704	87.0392	4.48224	9.58192	7.02898	chr2H:436135272-436135952	undescribed protein	none	none	IPR008972
HORVU7Hr1G001310.1	42.974	-1.18713	0.32613	-3.64004	0.000272599	0.00238135	48.2959	49.8354	52.5142	64.0064	79.0565	49.7532	16.8913	32.2956	17.5523	42.7422	62.3127	33.687	29.59	27.1621	21.5526	47.0635	47.9096	51.3115	chr7H:2727959-2730586	unknown function	none	none	none
HORVU2Hr1G092190.1	180.131	-1.18542	0.19825	-5.97942	2.23934e-09	7.07841e-08	356.97	350.694	310.635	145.67	146.18	127.7	110.638	169.552	168.698	88.3338	81.0066	71.291	221.448	281.207	252.828	151.649	98.2147	109.652	chr2H:651377631-651380961	Hsp70-Hsp90 organizing protein	GO:0005515	PF00515, PF13181, PF13414	IPR001440, IPR006636, IPR011990, IPR013026, IPR019734
HORVU5Hr1G031870.1	319.604	-1.18291	0.204135	-5.79472	6.84349e-09	1.96464e-07	406.316	387.609	383.62	668.757	613.061	348.273	179.893	178.635	159.921	238.406	297.321	257.744	209.039	289.995	231.276	278.646	318.599	305.76	chr5H:203731880-203735903	GDP-L-galactose phosphorylase 2	none	none	none
HORVU2Hr1G032780.6	71.813	-1.18287	0.266369	-4.44072	8.9657e-06	0.000125346	144.888	147.66	137.961	57.385	58.1737	28.1935	59.9643	58.5358	71.1845	26.5951	27.5956	43.8714	105.951	87.0784	88.6971	56.7751	59.0885	33.0362	chr2H:129033608-129035711	methyl esterase 13	none	PF12697	IPR000073, IPR029058
HORVU7Hr1G026680.5	477.332	-1.18139	0.229944	-5.13772	2.78098e-07	5.59571e-06	716.04	630.326	662.213	507.637	841.281	489.24	236.479	360.298	289.614	256.453	251.031	281.247	391.351	695.828	486.591	516.205	530.998	449.152	chr7H:46106010-46112180	caffeoyl-CoA 3-O-methyltransferase	GO:0008171	PF01596	IPR002935, IPR029063
HORVU3Hr1G082730.1	2874.36	-1.18128	0.291057	-4.05859	4.93704e-05	0.000551522	100.792	86.7505	75.656	8568.03	10877	6529.28	43.9175	46.4249	25.3534	1846.46	2636.72	2047.85	87.8154	131.017	60.513	7081.94	6111.67	5381.38	chr3H:600262542-600275064	Photosystem II 22 kDa protein, chloroplastic	none	PF00504	IPR022796, IPR023329
HORVU3Hr1G082740.1	2874.36	-1.18128	0.291057	-4.05859	4.93704e-05	0.000551522	100.792	86.7505	75.656	8568.03	10877	6529.28	43.9175	46.4249	25.3534	1846.46	2636.72	2047.85	87.8154	131.017	60.513	7081.94	6111.67	5381.38	chr3H:600275457-600278158	Photosystem II 22 kDa protein, chloroplastic	none	PF00504	IPR022796, IPR023329
HORVU3Hr1G091480.1	24.5627	-1.18105	0.355446	-3.32272	0.000891457	0.00640462	48.2959	34.1465	41.8333	26.4854	29.8327	36.4857	14.3576	19.1755	21.4529	14.2474	21.3644	21.9357	22.9084	13.581	14.921	17.1819	26.3503	17.5724	chr3H:635910154-635912912	RING/U-box superfamily protein	GO:0005515, GO:0008270	PF13639	IPR001841, IPR013083
HORVU7Hr1G096780.1	29.8342	-1.17941	0.370185	-3.18599	0.00144257	0.00962497	79.7933	123.666	64.0851	0	0	0	39.6947	42.388	36.0798	0	0	0	41.0442	62.313	47.2499	0	0	0.702898	chr7H:589581384-589582251	Bifunctional inhibitor/lipid-transfer protein/seed storage 2S albumin superfamily protein	none	PF14547	IPR016140, IPR027923
HORVU4Hr1G038570.1	1489.34	-1.17914	0.199678	-5.9052	3.52213e-09	1.07599e-07	103.941	121.82	97.9078	4138.34	5354.96	4235.66	54.0523	45.4157	42.9057	1697.34	2117.74	1808.13	58.2254	80.6873	62.9998	2373.35	2351.56	2063	chr4H:292262639-292267898	30S ribosomal protein S5	GO:0003723, GO:0003735, GO:0005840, GO:0006412, GO:0015935	PF00333, PF03719	IPR005324, IPR005712, IPR013810, IPR014720, IPR014721, IPR018192, IPR020568
HORVU2Hr1G036240.3	34.651	-1.17841	0.313211	-3.76235	0.000168321	0.00157057	41.9965	64.6015	49.844	50.7637	46.2406	31.5104	24.4924	25.2309	19.5026	22.7958	35.6073	36.0372	26.7264	32.7543	36.4736	29.8816	23.9548	25.3043	chr2H:159762407-159768075	Protein yippee-like	none	none	none
HORVU2Hr1G022680.11	303.479	-1.17782	0.281504	-4.18402	2.864e-05	0.00034239	48.2959	47.9897	47.1737	726.142	666.76	810.978	27.0261	20.1848	15.6021	309.643	471.797	409.727	62.0435	63.1119	36.4736	543.098	630.81	525.767	chr2H:65977658-65981976	NADH:ubiquinone oxidoreductase intermediate-associated protein 30	none	PF08547, PF13460	IPR008979, IPR013857, IPR016040
HORVU3Hr1G039930.2	8287.14	-1.17757	0.184463	-6.38378	1.72768e-10	6.66796e-09	486.109	571.261	523.361	19446.9	27073.1	21639.3	253.37	249.282	196.001	7303.21	11457.5	8945.85	466.758	539.247	442.657	15742.4	18849.2	14983	chr3H:238598550-238601525	Magnesium-protoporphyrin IX monomethyl ester [oxidative] cyclase 3	GO:0015979, GO:0015995, GO:0016491, GO:0046872, GO:0048529, GO:0055114	PF02915	IPR003251, IPR008434, IPR009078
HORVU5Hr1G098440.2	118.122	-1.17454	0.348441	-3.37085	0.000749375	0.00557888	171.136	198.419	178.014	169.948	134.247	116.091	84.4567	58.5358	99.4633	118.728	60.5324	47.7885	122.178	123.028	68.8024	168.831	76.6554	129.333	chr5H:607708756-607712040	RNA-binding protein 1	GO:0000166, GO:0003676	PF00076	IPR000504, IPR012677
HORVU1Hr1G077520.1	23.2153	-1.17451	0.349847	-3.35722	0.000787304	0.00579541	34.6471	32.3007	39.1631	26.4854	26.8494	13.2675	13.5131	18.1663	15.6021	17.0969	15.1331	15.6684	20.9993	18.3743	29.0131	27.6405	27.9473	26.0072	chr1H:517565847-517568924	phosphate transporter 4;6	GO:0016021, GO:0055085	PF07690	IPR011701, IPR020846
HORVU3Hr1G096830.4	108.989	-1.17313	0.342651	-3.42369	0.000617779	0.00475591	47.246	41.5295	40.9432	256.026	389.316	218.914	26.1816	11.1016	19.5026	80.7352	123.735	110.462	36.2716	35.1509	23.2105	141.938	208.407	151.123	chr3H:654554173-654558826	Carboxypeptidase Y homolog A	GO:0004185, GO:0006508	PF00450	IPR001563, IPR018202, IPR029058
HORVU3Hr1G096140.1	530.244	-1.17304	0.174948	-6.70507	2.01312e-11	9.15163e-10	897.674	882.271	798.393	626.821	607.095	547.286	337.827	298.734	507.068	283.048	358.743	285.947	552.664	641.504	518.091	510.975	437.574	452.666	chr3H:652156268-652159389	Exostosin family protein	none	PF03016	IPR004263
HORVU5Hr1G094780.22	84.6285	-1.17246	0.267743	-4.37905	1.19198e-05	0.000159619	172.186	118.128	138.851	68.4206	55.1904	81.2636	64.1871	61.5635	64.3586	56.0397	72.1047	99.494	108.815	76.6929	72.9471	52.2928	80.6478	80.1303	chr5H:596988506-597003911	myosin 1	GO:0003774, GO:0005515, GO:0005524, GO:0016459	PF00063, PF00612, PF01843	IPR000048, IPR001609, IPR002710, IPR027417
HORVU2Hr1G089430.1	23.036	-1.17209	0.356897	-3.28411	0.00102305	0.00719662	40.9466	47.0668	31.1525	48.5566	31.3243	26.5351	14.3576	22.2032	16.5772	16.147	16.9135	14.8849	13.3632	11.1844	7.4605	17.929	18.3653	19.6811	chr2H:638901928-638903376	Protein of unknown function (DUF579)	GO:0045492	PF04669	IPR006514, IPR021148
HORVU1Hr1G086070.6	158.047	-1.1705	0.198555	-5.8951	3.74462e-09	1.13899e-07	258.278	347.925	347.128	207.469	147.672	147.601	135.131	123.127	165.772	72.1868	67.6538	48.5719	169.904	137.408	144.236	115.791	95.8192	113.167	chr1H:536783295-536787384	Auxin-responsive protein IAA19	GO:0005515, GO:0005634, GO:0006355	PF02309	IPR000270, IPR003311
HORVU7Hr1G007220.1	367.329	-1.16867	0.257928	-4.531	5.87057e-06	8.63971e-05	809.482	803.827	830.436	150.084	105.906	238.816	493.227	283.596	309.116	259.303	336.489	299.266	492.53	319.554	300.907	184.519	192.437	202.435	chr7H:9611885-9618894	sucrose synthase 1	none	PF00534	IPR001296
HORVU5Hr1G124210.5	2198.99	-1.16819	0.240691	-4.8535	1.21302e-06	2.07351e-05	76.6436	115.36	77.4361	4908.63	5468.33	5829.42	39.6947	43.3972	37.0549	2656.66	4297.8	3320.12	67.7706	80.6873	53.0525	3907.02	4637.65	3965.05	chr5H:665598747-665602081	PGR5-LIKE A	none	none	none
HORVU3Hr1G081050.2	140.423	-1.16714	0.225456	-5.1768	2.25722e-07	4.61958e-06	144.888	123.666	135.291	178.776	216.287	195.696	62.498	58.5358	58.5078	152.922	119.284	94.0101	114.542	166.967	152.526	200.954	147.721	204.543	chr3H:592563213-592566323	receptor kinase 2	GO:0004672, GO:0005515, GO:0005524, GO:0006468	PF00560, PF07714, PF13855	IPR000719, IPR001245, IPR001611, IPR003591, IPR011009, IPR017441, IPR032675
HORVU5Hr1G077110.3	320.506	-1.1632	0.14315	-8.12576	4.4457e-16	4.03327e-14	524.956	410.681	516.241	353.139	407.216	404.66	215.365	225.06	207.703	226.059	235.008	251.477	282.536	209.308	226.302	385.473	350.539	337.391	chr5H:552726671-552729612	UDP-glucose 4-epimerase 4	GO:0003978, GO:0006012	PF16363	IPR005886, IPR016040
HORVU2Hr1G097200.1	273.207	-1.15724	0.325209	-3.55847	0.000373025	0.00309972	821.031	955.179	714.727	17.6569	19.3912	3.31688	240.702	348.187	528.521	5.69896	0.890182	0	336.944	451.37	459.235	8.96448	2.39548	3.51449	chr2H:678098663-678099437	Bifunctional inhibitor/lipid-transfer protein/seed storage 2S albumin superfamily protein	none	PF14547	IPR016140, IPR027923
HORVU7Hr1G105620.3	232.736	-1.15718	0.225244	-5.13745	2.78491e-07	5.59571e-06	155.387	207.648	165.553	397.281	478.814	462.705	77.7002	73.6744	85.8115	259.303	177.146	206.039	149.859	211.704	191.486	356.338	217.19	315.601	chr7H:617433068-617437317	laccase 6	GO:0005507, GO:0016491, GO:0055114	PF00394, PF07731, PF07732	IPR001117, IPR008972, IPR011706, IPR011707
HORVU6Hr1G050440.2	1223.9	-1.15624	0.162584	-7.11164	1.1467e-12	6.34072e-11	406.316	424.524	388.961	3251.08	3214.47	3529.16	197.629	169.552	179.424	945.077	1401.15	1155.54	329.308	283.604	252.828	2147.74	2080.87	1672.9	chr6H:305085225-305120435	senescence-associated family protein	GO:0005488	none	IPR011989, IPR016024
HORVU4Hr1G087740.2	595.731	-1.15427	0.250958	-4.59947	4.23567e-06	6.46047e-05	1036.26	1172.98	917.663	556.194	704.051	577.138	433.263	449.111	522.67	375.181	220.765	185.67	546.937	833.236	693.827	678.312	413.619	406.275	chr4H:638107548-638109556	tubulin beta chain 2	GO:0003924, GO:0005200, GO:0005525, GO:0005874, GO:0007017	PF00091, PF03953	IPR000217, IPR002453, IPR003008, IPR008280, IPR017975, IPR018316, IPR023123
HORVU5Hr1G054000.1	60.0431	-1.15391	0.342808	-3.36606	0.0007625	0.00564455	32.5473	39.6837	45.3936	123.599	126.789	107.799	11.8239	25.2309	16.5772	56.9896	96.1397	68.9407	29.59	27.9609	14.0921	80.6803	98.2147	78.7245	chr5H:424351749-424355245	Chlorophyll a-b binding protein C, chloroplastic	none	PF00504	IPR022796, IPR023329
HORVU6Hr1G053910.17	229.689	-1.15351	0.167777	-6.87523	6.18911e-12	3.12542e-10	359.07	370.997	389.851	231.747	214.795	187.404	173.136	162.487	167.722	148.173	95.2495	95.5769	292.082	248.453	256.144	283.128	217.989	240.391	chr6H:339076628-339087872	Actin-related protein 3	none	PF00022	IPR004000
HORVU2Hr1G072180.1	252.567	-1.15148	0.185981	-6.1914	5.96313e-10	2.07246e-08	324.423	300.858	261.681	297.961	389.316	300.178	123.307	111.016	164.797	218.46	251.922	200.555	281.582	301.978	214.697	259.223	265.898	278.347	chr2H:516922164-516923941	prephenate dehydratase 1	GO:0004664, GO:0008152, GO:0009094, GO:0016597	PF00800	IPR001086, IPR002912, IPR018528
HORVU4Hr1G024380.1	359.347	-1.14786	0.144575	-7.93956	2.02893e-15	1.65448e-13	587.951	520.503	542.053	421.559	392.299	472.656	245.769	248.273	250.608	199.463	287.529	223.274	313.081	298.783	305.881	426.56	401.642	330.362	chr4H:138279489-138284595	receptor kinase 1	GO:0004672, GO:0005524, GO:0006468	PF00069	IPR000719, IPR002290, IPR008271, IPR011009, IPR017441
HORVU5Hr1G104230.4	70.4072	-1.14775	0.30285	-3.78985	0.000150741	0.00142972	104.991	110.745	89.0071	75.042	114.856	86.239	37.161	72.6651	28.2788	30.3944	22.2546	21.1523	64.907	94.2683	67.9735	78.4392	90.2297	78.7245	chr5H:618624339-618629405	Glucan endo-1,3-beta-glucosidase 8	GO:0004553, GO:0005975	PF00332, PF07983	IPR000490, IPR012946, IPR013781, IPR017853
HORVU2Hr1G038990.1	534.575	-1.14717	0.307613	-3.72926	0.000192042	0.00175901	620.498	602.639	503.78	816.633	894.98	580.455	216.209	293.688	270.111	624.986	275.066	227.191	382.761	592.772	474.985	894.207	561.341	790.057	chr2H:185514747-185518892	Leucine-rich repeat receptor-like protein kinase family protein	GO:0005515	PF08263, PF13855	IPR001611, IPR003591, IPR013210, IPR032675
HORVU3Hr1G060730.2	680.193	-1.14479	0.216034	-5.29914	1.16352e-07	2.55063e-06	388.467	370.074	302.624	1628.85	2146.46	1199.05	167.224	149.367	162.847	544.25	771.788	554.66	236.72	250.85	172.421	1024.19	1153.02	1020.61	chr3H:461805212-461806944	unknown function	none	none	none
HORVU7Hr1G071600.2	1064.45	-1.14469	0.225609	-5.07378	3.89988e-07	7.53269e-06	1879.34	1887.29	1683.12	1055	1612.46	827.562	644.405	1093	728.422	359.984	363.194	260.878	1177.87	1321.35	1140.63	1140.73	1014.88	969.999	chr7H:395441147-395447433	Protein NRT1/ PTR FAMILY 6.3	GO:0005215, GO:0006810, GO:0006857, GO:0016020	PF00854	IPR000109, IPR018456, IPR020846
HORVU4Hr1G085860.3	430.372	-1.14459	0.144308	-7.93162	2.16302e-15	1.75021e-13	657.245	613.714	725.408	538.537	428.099	553.92	319.246	294.697	288.639	411.275	503.843	365.073	324.535	335.531	368.88	371.279	329.778	317.007	chr4H:632622524-632625309	Post-GPI attachment to proteins factor 3	none	PF04080	IPR007217
HORVU2Hr1G101140.3	171.415	-1.14428	0.314821	-3.63469	0.000278313	0.00242218	347.521	358.999	294.613	11.0356	13.4247	8.29221	106.415	201.848	145.294	8.54844	0.890182	1.56684	331.217	607.951	626.682	8.96448	7.98493	4.21739	chr2H:692999725-693001106	late embryogenesis abundant protein-related / LEA protein-related	none	PF06830	IPR009646
HORVU2Hr1G047260.1	513.113	-1.14202	0.191336	-5.96866	2.39214e-09	7.51606e-08	413.665	384.84	374.72	865.19	1051.6	888.925	174.825	200.838	156.021	425.522	391.68	314.934	268.219	439.386	421.933	945.753	743.397	774.593	chr2H:257826080-257831299	Laccase/Diphenol oxidase family protein	GO:0005507, GO:0016491, GO:0055114	PF00394, PF07731, PF07732	IPR001117, IPR008972, IPR011706, IPR011707
HORVU7Hr1G010690.3	950.639	-1.14115	0.320371	-3.56195	0.000368108	0.00306493	470.36	370.074	255.45	1130.04	1312.64	1437.87	85.3013	193.774	218.429	1317.41	1807.07	1360.8	162.268	131.816	63.8288	2073.04	2483.31	2238.03	chr7H:15114089-15116928	Acid phosphatase 1	GO:0003993	PF03767	IPR005519
HORVU6Hr1G013670.17	1924.87	-1.14086	0.146245	-7.80099	6.14213e-15	4.69783e-13	2973.35	2392.1	2761.89	2090.14	2073.37	2829.3	1157.06	1187.87	1340.8	1070.45	1255.16	1177.48	1950.07	1737.57	1716.74	2138.78	2698.11	2097.45	chr6H:28341393-28346162	cellulose synthase 1	GO:0016020, GO:0016760, GO:0030244	PF03552, PF14569	IPR005150, IPR013083, IPR027934, IPR029044
HORVU3Hr1G090690.1	50.6878	-1.14017	0.306709	-3.71743	0.000201263	0.00183226	40.9466	66.4472	63.195	61.7993	38.7825	69.6545	27.0261	25.2309	25.3534	58.8892	64.9833	68.1573	57.2709	38.3464	33.9867	54.5339	67.8719	49.9057	chr3H:632908563-632911499	unknown function	none	none	none
HORVU4Hr1G066750.3	42.9608	-1.13852	0.300753	-3.78556	0.000153366	0.0014504	96.5919	71.9845	73.8759	55.1779	47.7323	44.7779	25.337	39.3603	45.8311	27.545	24.9251	15.6684	31.499	39.1453	22.3815	31.3757	40.7232	39.3623	chr4H:555179719-555182054	unknown function	none	none	none
HORVU6Hr1G009220.1	304.465	-1.13771	0.190452	-5.97377	2.31828e-09	7.30589e-08	218.382	334.082	265.241	527.501	529.53	432.853	124.996	126.155	120.916	380.88	396.131	447.331	181.358	170.162	237.907	378.002	277.876	331.065	chr6H:16476470-16483070	BHLH transcription factor	GO:0046983	PF00010	IPR011598
HORVU3Hr1G060060.8	204.065	-1.13604	0.304662	-3.72886	0.000192348	0.00176105	46.1961	52.604	45.3936	324.446	419.149	250.425	21.1142	19.1755	25.3534	301.095	380.108	325.902	10.4997	24.7654	21.5526	357.832	559.744	487.811	chr3H:457636035-457638346	Mannan endo-1,4-beta-mannosidase 1	GO:0004553, GO:0005975	PF00150	IPR001547, IPR013781, IPR017853, IPR018087
HORVU7Hr1G009770.2	173.687	-1.13563	0.175087	-6.4861	8.80845e-11	3.6125e-09	338.072	347.925	335.557	46.3495	62.6486	43.1195	155.4	157.441	152.12	34.1937	47.1797	40.7377	347.444	447.375	357.275	72.4629	86.2373	54.826	chr7H:13443513-13449807	oligopeptide transporter 7	GO:0055085	PF03169	IPR004648, IPR004813
HORVU5Hr1G084000.1	167.541	-1.13311	0.321706	-3.5222	0.00042798	0.00348453	455.662	356.231	377.39	154.498	108.889	106.14	127.53	99.9146	314.967	95.9324	107.712	139.448	90.6789	107.05	82.8945	97.8623	108.595	84.3477	chr5H:570867582-570867865	Singapore isolate B (sub-type 7) whole genome shotgun sequence assembly, scaffold_3	none	none	none
HORVU2Hr1G092180.3	770.547	-1.13188	0.292076	-3.87529	0.0001065	0.00106688	51.4457	51.6812	56.0744	2008.48	2056.96	2167.58	20.2696	40.3695	12.6767	776.958	1218.66	1067.8	55.3619	43.1397	30.671	1308.81	1608.17	1294.74	chr2H:651370678-651374850	Elongation factor G	GO:0003746, GO:0003924, GO:0005525, GO:0005622, GO:0006414, GO:0009507	PF00009, PF00679, PF03144, PF03764, PF14492	IPR000640, IPR000795, IPR004161, IPR004540, IPR005225, IPR005517, IPR009000, IPR009022, IPR014721, IPR020568, IPR027417, IPR030848, IPR031157
HORVU2Hr1G121080.24	62.2785	-1.13085	0.307456	-3.67809	0.000234985	0.00209646	40.9466	35.9922	32.9326	103.735	105.906	107.799	11.8239	25.2309	13.6518	85.4844	79.2262	83.0423	20.9993	31.9554	33.9867	120.273	91.0282	96.9999	chr2H:750744476-750747590	Protein kinase superfamily protein	GO:0004672, GO:0004674, GO:0005515, GO:0005524, GO:0006468, GO:0048544	PF00954, PF01453, PF07714, PF08276	IPR000719, IPR000742, IPR000858, IPR001245, IPR001480, IPR002290, IPR003609, IPR008271, IPR011009, IPR013320, IPR024171
HORVU3Hr1G094730.2	68.3195	-1.13057	0.263277	-4.29422	1.75309e-05	0.000222394	160.636	203.033	153.982	19.8641	26.8494	18.2429	56.586	96.8868	83.8612	42.7422	25.8153	26.6362	57.2709	83.8828	63.8288	32.8698	42.3201	34.442	chr3H:647368957-647372642	Squamosa promoter-binding-like protein 2	GO:0003677, GO:0005634	PF03110	IPR004333
HORVU7Hr1G079190.2	693.342	-1.12715	0.29068	-3.87764	0.000105477	0.00105916	66.1444	44.2981	41.8333	1820.87	2859.46	1895.6	24.4924	26.2402	18.5275	645.882	851.904	742.68	16.2268	31.1565	22.3815	1079.47	1275.19	1017.8	chr7H:465887874-465889302	PSRP4	GO:0005840	PF17067	IPR030826
HORVU5Hr1G097010.3	118.743	-1.12405	0.209136	-5.37472	7.67024e-08	1.76063e-06	394.767	343.311	368.489	19.8641	13.4247	19.9013	156.245	194.783	156.996	7.59861	6.23127	2.35025	143.177	151.788	118.539	20.1701	6.38795	13.3551	chr5H:602893368-602898372	Protein kinase superfamily protein	GO:0004672, GO:0005515, GO:0005524, GO:0006468	PF00564, PF07714	IPR000270, IPR000719, IPR001245, IPR002290, IPR008271, IPR011009
HORVU2Hr1G079270.1	175.037	-1.12343	0.21639	-5.19169	2.08397e-07	4.30707e-06	334.922	471.591	323.096	66.2135	76.0733	66.3377	170.603	205.885	142.369	42.7422	40.9484	39.1709	287.309	378.671	237.078	76.9451	95.8192	94.8912	chr2H:573924661-573926042	alpha/beta-Hydrolases superfamily protein	GO:0008152, GO:0016787	PF07859	IPR002168, IPR013094, IPR029058
HORVU3Hr1G086100.1	274.723	-1.12245	0.350368	-3.20363	0.00135706	0.00913001	801.083	812.133	687.134	77.2491	35.7992	74.6299	277.863	430.945	348.121	98.7819	48.96	28.9865	343.625	333.934	278.525	124.756	51.1036	91.3767	chr3H:615641502-615644183	laccase 2	GO:0005507, GO:0016491, GO:0046274, GO:0048046, GO:0052716, GO:0055114	PF00394, PF07731, PF07732	IPR001117, IPR002355, IPR008972, IPR011706, IPR011707, IPR017761
HORVU3Hr1G028000.1	261.173	-1.12237	0.277318	-4.04725	5.1823e-05	0.000575241	127.039	116.283	161.103	514.258	610.078	353.248	53.2077	71.6559	61.4332	425.522	400.582	257.744	51.5438	92.6706	80.4076	520.687	360.12	443.528	chr3H:122520229-122523219	GDSL esterase/lipase	GO:0016788	PF00657	IPR001087, IPR013830
HORVU7Hr1G096250.1	441.108	-1.12093	0.302994	-3.69951	0.000216017	0.00194629	41.9965	66.4472	48.9539	1368.41	1372.3	1149.3	21.1142	33.3049	18.5275	250.754	475.357	383.091	70.6341	63.9107	41.4472	776.922	929.446	828.013	chr7H:587065464-587069382	high chlorophyll fluorescence phenotype 173	none	PF05368, PF08547, PF13460	IPR008030, IPR008979, IPR013857, IPR016040
HORVU6Hr1G073980.1	900.498	-1.11767	0.1312	-8.51878	1.61246e-17	1.7241e-15	916.573	847.202	855.358	1492.01	1772.06	1466.06	367.387	463.24	377.375	1054.31	867.928	857.059	587.981	676.655	573.63	996.552	950.207	1087.38	chr6H:512005558-512009232	Pollen allergen Che a 1	none	PF01190	none
HORVU6Hr1G092960.5	4232.69	-1.11712	0.257309	-4.34154	1.41487e-05	0.000184399	9627.69	10592.8	8971.02	2253.47	3509.81	1653.47	2999.9	5237.94	5220.85	726.617	731.73	532.724	5199.24	7530.28	5945.19	2183.6	1569.04	1703.12	chr6H:578690600-578692405	Aquaporin-like superfamily protein	GO:0005215, GO:0006810, GO:0016020	PF00230	IPR000425, IPR022357, IPR023271
HORVU2Hr1G108400.2	153.009	-1.11653	0.310295	-3.59829	0.000320321	0.00273218	602.649	322.084	409.432	2.20712	7.45816	1.65844	225.499	240.199	149.195	118.728	156.672	173.135	104.042	139.805	83.7234	2.98816	11.1789	3.51449	chr2H:714170916-714175435	YELLOW STRIPE like 6	GO:0055085	PF03169	IPR004813
HORVU2Hr1G012080.2	344.384	-1.11567	0.283975	-3.92876	8.53848e-05	0.000883222	672.993	428.215	527.812	651.1	437.048	520.751	234.79	261.393	255.484	274.5	103.261	137.098	225.266	316.358	247.026	258.476	287.458	359.884	chr2H:25622293-25622992	40S ribosomal protein S29	GO:0003735, GO:0005622, GO:0005840, GO:0006412	PF00253	IPR001209
HORVU4Hr1G054460.1	54.7719	-1.1147	0.350053	-3.18439	0.00145062	0.00966253	34.6471	34.1465	32.9326	99.3203	105.906	72.9714	13.5131	11.1016	22.428	95.9324	66.7637	57.1895	14.3177	25.5643	20.7236	91.1389	79.0508	108.246	chr4H:454965508-454967729	Calmodulin-binding protein	none	PF07816	IPR012442
HORVU5Hr1G092920.6	498.972	-1.11434	0.146758	-7.59305	3.12459e-14	2.13993e-12	500.808	461.439	427.234	867.397	971.053	950.287	217.054	198.82	225.255	531.903	439.75	419.128	285.4	317.157	353.959	709.688	547.766	557.398	chr5H:589784653-589788137	Pyruvate dehydrogenase E1 component subunit beta	GO:0003824, GO:0008152	PF02779, PF02780	IPR005475, IPR009014, IPR029061
HORVU4Hr1G068760.2	306.072	-1.11278	0.158899	-7.00307	2.50421e-12	1.34222e-10	435.713	434.675	416.553	375.21	360.975	449.438	216.209	157.441	220.379	133.925	135.308	151.2	327.399	337.928	352.302	398.172	321.793	284.674	chr4H:566991987-567000367	Hexosyltransferase	GO:0016757	PF01501	IPR002495, IPR029044
HORVU5Hr1G093410.1	68.8955	-1.11223	0.310459	-3.58252	0.000340291	0.00288374	121.79	119.051	109.479	61.7993	105.906	99.5065	43.9175	75.6928	42.9057	27.545	56.0815	33.687	62.998	74.2962	63.8288	46.3165	62.2825	33.0362	chr5H:591713561-591715345	Leucine-rich repeat receptor-like protein kinase family protein	GO:0005515	PF13855	IPR001611, IPR003591, IPR032675
HORVU6Hr1G088200.8	644.839	-1.11182	0.175307	-6.3421	2.26648e-10	8.55833e-09	423.114	410.681	427.234	995.41	1173.92	1230.56	225.499	210.931	146.27	739.915	935.581	958.903	268.219	256.442	190.657	984.599	1097.13	932.042	chr6H:565800088-565805994	Protein kinase superfamily protein	GO:0004672, GO:0005524, GO:0006468	PF01636, PF03109	IPR000719, IPR002575, IPR004147, IPR011009
HORVU1Hr1G028030.13	1532.53	-1.11168	0.128694	-8.63821	5.71025e-18	6.43385e-16	2112.42	2075.55	2038.26	1606.78	1763.11	1804.38	943.381	930.517	1007.31	969.773	1425.18	1256.6	1615.99	1794.29	1642.14	1523.96	1702.39	1373.46	chr1H:147243474-147250612	NAD-dependent malic enzyme 1	GO:0004470, GO:0004471, GO:0006108, GO:0051287, GO:0055114	PF00390, PF03949	IPR001891, IPR012301, IPR012302, IPR015884, IPR016040
HORVU1Hr1G064870.3	1847.48	-1.11066	0.202924	-5.47325	4.41849e-08	1.06069e-06	3387.02	3246.68	3101.01	1544.98	2006.25	1535.72	1245.74	1562.3	1700.63	864.342	589.301	445.765	2411.11	3050.94	2582.16	1505.29	1155.42	1320.04	chr1H:463490457-463493377	tubulin beta chain 2	GO:0003924, GO:0005200, GO:0005525, GO:0005874, GO:0007017	PF00091, PF03953	IPR000217, IPR002453, IPR003008, IPR008280, IPR017975, IPR018316, IPR023123
HORVU7Hr1G109080.1	782.105	-1.11049	0.180975	-6.13614	8.45528e-10	2.87192e-08	2314.01	2444.7	2218.06	48.5566	44.749	34.8273	962.806	1362.47	906.871	31.3443	8.90182	18.802	1198.87	1199.13	1212.75	23.9053	23.9548	23.1956	chr7H:626933715-626946808	Bifunctional inhibitor/lipid-transfer protein/seed storage 2S albumin superfamily protein	none	PF14547	IPR016140, IPR027923
HORVU5Hr1G066280.1	14489	-1.11046	0.271907	-4.08398	4.42707e-05	0.000501233	558.553	1104.68	710.276	37015.6	55408.2	35608.4	336.138	440.028	323.743	13368.8	21563.8	14676.5	393.26	673.459	421.933	29352.7	22852.9	25993.9	chr5H:505799000-505800250	Chlorophyll a-b binding protein 1B-20, chloroplastic	none	PF00504	IPR022796, IPR023329
HORVU3Hr1G052510.1	2721.54	-1.10984	0.236719	-4.68843	2.75305e-06	4.35111e-05	2515.59	3090.72	2662.2	3734.44	4342.14	2626.97	1044.73	1364.49	1422.71	1791.37	3010.6	1719.6	2186.79	2830.45	2047.49	5147.85	3994.86	3454.74	chr3H:381473857-381475822	5'-methylthioadenosine/S-adenosylhomocysteine nucleosidase	GO:0003824, GO:0009116	PF01048	IPR000845
HORVU4Hr1G064580.2	137.184	-1.10971	0.246932	-4.49398	6.99026e-06	0.000100961	181.635	135.663	148.642	132.427	155.13	257.058	72.6328	77.7113	65.3337	157.671	210.973	238.159	76.3612	64.7096	59.684	127.744	163.691	144.094	chr4H:540692630-540698556	microtubule-associated protein 65-7	GO:0000226, GO:0000910, GO:0008017	PF03999	IPR007145
HORVU1Hr1G054230.7	348.395	-1.10885	0.219728	-5.04648	4.50021e-07	8.5272e-06	666.694	702.31	623.939	253.818	290.868	208.964	217.898	325.984	381.276	280.199	247.471	238.159	382.761	433.794	506.485	116.538	196.429	197.514	chr1H:400987806-400989057	expansin B2	GO:0005576, GO:0019953	PF01357, PF03330	IPR005795, IPR007112, IPR007117, IPR007118, IPR009009
HORVU7Hr1G041470.1	116.54	-1.10841	0.23046	-4.80955	1.5127e-06	2.5341e-05	204.733	289.784	248.33	52.9708	77.5649	71.313	93.7469	119.09	132.618	59.839	72.1047	54.8392	71.5886	97.4639	89.526	154.637	113.386	94.1883	chr7H:114756292-114758856	Caleosin-related family protein	none	PF05042	IPR007736, IPR011992
HORVU4Hr1G003210.2	72.9524	-1.10631	0.280159	-3.94888	7.85179e-05	0.000821517	199.483	204.879	185.135	0	1.49163	4.97532	68.4099	91.8406	114.09	3.7993	0	0.783418	125.041	174.157	130.973	5.97632	0	2.10869	chr4H:6345026-6347621	basic helix-loop-helix (bHLH) DNA-binding superfamily protein	GO:0046983	PF00010	IPR011598
HORVU0Hr1G018320.2	208.404	-1.10545	0.302179	-3.65825	0.000253945	0.00223798	424.164	358.077	283.042	242.783	380.366	159.21	96.2806	192.764	206.728	94.0328	109.492	142.582	137.45	147.794	150.039	174.807	232.362	219.304	chrUn:95324652-95326313	expansin B4	GO:0005576, GO:0019953	PF01357, PF03330	IPR005795, IPR007112, IPR007117, IPR007118, IPR009009
HORVU6Hr1G063140.1	208.404	-1.10545	0.302179	-3.65825	0.000253945	0.00223798	424.164	358.077	283.042	242.783	380.366	159.21	96.2806	192.764	206.728	94.0328	109.492	142.582	137.45	147.794	150.039	174.807	232.362	219.304	chr6H:424800008-424801205	expansin B4	GO:0005576, GO:0019953	PF01357, PF03330	IPR005795, IPR007112, IPR007117, IPR007118, IPR009009
HORVU5Hr1G104600.4	131.046	-1.10533	0.274043	-4.03343	5.49697e-05	0.000604666	398.966	360.845	229.638	37.521	64.1402	46.4364	95.4361	186.709	178.449	16.147	25.8153	22.7191	188.039	184.542	158.328	49.3047	63.081	52.7173	chr5H:619642357-619657222	Non-specific lipid-transfer protein-like protein	GO:0006869, GO:0008289	PF14368	IPR000528, IPR016140
HORVU3Hr1G055740.11	231.54	-1.10504	0.281383	-3.92716	8.59562e-05	0.000888257	313.924	351.616	371.159	6.62135	7.45816	21.5597	167.224	167.533	147.245	18.0467	36.4975	31.3367	613.753	850.013	625.853	112.056	220.384	105.435	chr3H:414815323-414818016	S-type anion channel SLAH2	GO:0016021, GO:0055085	PF03595	IPR004695
HORVU1Hr1G060920.2	63.2689	-1.1041	0.296723	-3.72099	0.000198445	0.00181054	87.1427	92.2878	75.656	90.4918	119.331	76.2883	26.1816	43.3972	49.7316	56.9896	52.5207	35.2538	48.6803	75.894	44.763	54.5339	59.0885	50.6086	chr1H:442066084-442068438	Leucine-rich repeat receptor-like protein kinase family protein	GO:0005515	PF00560, PF08263	IPR001611, IPR013210, IPR032675
HORVU1Hr1G059380.2	52.4329	-1.10303	0.265725	-4.15103	3.3098e-05	0.000388156	108.141	99.6708	103.248	15.4498	16.408	28.1935	44.7621	50.4619	49.7316	17.0969	12.4625	12.5347	102.133	108.648	110.25	14.1938	33.5367	16.8695	chr1H:432921189-432923227	TRICHOME BIREFRINGENCE-LIKE 33	none	PF13839, PF14416	IPR025846, IPR026057
HORVU4Hr1G051650.4	66.1567	-1.10016	0.265553	-4.1429	3.42939e-05	0.000400612	96.5919	95.9793	87.2269	92.6989	120.822	79.6052	50.674	38.351	40.9555	76.9359	43.6189	47.7885	13.3632	14.3799	6.63156	98.6093	96.6177	89.9709	chr4H:424283178-424285349	exostosin family protein	none	PF03016	IPR004263
HORVU1Hr1G092440.3	224.039	-1.09996	0.222591	-4.9416	7.74825e-07	1.39461e-05	582.701	504.814	562.525	128.013	113.364	111.116	271.106	263.411	235.006	62.6885	137.088	144.932	257.719	258.838	235.42	41.8342	63.081	59.0434	chr1H:550543149-550549150	P-loop containing nucleoside triphosphate hydrolases superfamily protein	GO:0005524	PF00004	IPR003593, IPR003959, IPR003960, IPR027417
HORVU6Hr1G064430.3	119.074	-1.09828	0.19345	-5.67731	1.36829e-08	3.63899e-07	342.271	316.547	348.908	39.7281	55.1904	53.0701	160.468	177.626	132.618	70.2871	53.4109	48.5719	50.5893	81.4862	64.6577	42.5813	51.9021	53.4202	chr6H:436275567-436279442	Hippocampus abundant transcript 1 protein	GO:0016021, GO:0055085	PF07690	IPR011701, IPR020846
HORVU6Hr1G077280.1	50.8251	-1.09599	0.323881	-3.38393	0.000714564	0.00536935	53.5455	80.2904	103.248	46.3495	47.7323	46.4364	40.5392	40.3695	30.229	34.1937	15.1331	22.7191	64.907	66.3074	64.6577	62.0043	34.3352	61.855	chr6H:529454611-529458665	Armadillo repeat-containing protein 6	GO:0005488, GO:0005515	none	IPR000225, IPR011989, IPR016024
HORVU5Hr1G059770.3	115.491	-1.0959	0.251751	-4.3531	1.34224e-05	0.000176139	94.4921	113.514	76.5461	200.848	232.695	223.89	43.9175	39.3603	49.7316	104.481	56.9717	71.291	65.8615	75.894	64.6577	226.353	160.497	177.833	chr5H:466658223-466661633	CYCLIN D1;1	GO:0005634	PF00134, PF02984	IPR004367, IPR006671, IPR013763
HORVU4Hr1G072630.1	141.151	-1.09498	0.179207	-6.11016	9.95293e-10	3.31611e-08	142.788	145.815	149.532	172.155	141.705	194.038	69.2545	66.6097	69.2342	172.868	177.146	198.205	110.724	79.0895	101.96	197.219	178.064	174.319	chr4H:586105732-586111876	Protein MID1-COMPLEMENTING ACTIVITY 1	none	PF04749	IPR006461
HORVU6Hr1G088460.1	816.06	-1.09331	0.328311	-3.33009	0.000868167	0.00626737	1758.6	1793.15	1375.16	542.951	948.678	441.145	669.742	1113.19	526.57	514.806	289.309	234.242	989.832	1139.21	764.287	646.19	394.456	547.557	chr6H:566630251-566630910	ascorbate peroxidase 1	GO:0004601, GO:0006979, GO:0020037, GO:0055114	PF00141	IPR002016, IPR002207, IPR010255, IPR019794
HORVU3Hr1G068710.2	199.516	-1.09252	0.310477	-3.51885	0.000433423	0.00351762	166.936	116.283	84.5567	344.31	496.714	343.297	54.0523	62.5727	55.5824	398.927	210.973	206.039	57.2709	61.5141	52.2235	325.71	209.205	345.123	chr3H:520588723-520590259	Chromosome 3B, genomic scaffold, cultivar Chinese Spring	none	none	none
HORVU6Hr1G060370.2	30.6764	-1.09191	0.308294	-3.54179	0.000397427	0.00326367	110.241	103.362	83.6666	4.41423	10.4414	1.65844	50.674	51.4711	37.0549	1.89965	2.67055	1.56684	29.59	32.7543	23.2105	1.49408	3.19397	2.81159	chr6H:400671682-400673479	CBS domain-containing protein CBSX5	none	PF00571	IPR000644
HORVU2Hr1G046420.2	56.2267	-1.0895	0.286315	-3.80526	0.000141654	0.00135554	98.6917	90.442	97.9078	61.7993	53.6988	28.1935	46.4512	46.4249	41.9306	27.545	14.2429	12.5347	76.3612	97.4639	100.302	30.6286	49.5066	37.9565	chr2H:249323198-249326770	MATE efflux family protein	GO:0006855, GO:0015238, GO:0015297, GO:0016020, GO:0055085	PF01554	IPR002528
HORVU3Hr1G088130.1	92.6814	-1.08926	0.29584	-3.68192	0.000231487	0.00206937	110.241	108.9	116.599	156.705	220.762	109.457	45.6066	73.6744	39.0052	44.6418	41.8386	23.5025	80.1793	95.8661	101.131	112.803	103.006	84.3477	chr3H:623816805-623817810	PRA1 (Prenylated rab acceptor) family protein	none	PF03208	IPR004895
HORVU5Hr1G096370.1	4186.49	-1.08899	0.131216	-8.29927	1.04755e-16	1.02586e-14	8753.11	7697.72	7417.85	3215.77	3730.57	3467.8	3292.12	4081.36	3847.86	1358.25	1305.01	1229.18	4868.98	6517.3	5694.02	3296.69	2989.56	2593.69	chr5H:601141344-601143894	UDP-glucose 6-dehydrogenase family protein	GO:0003979, GO:0016616, GO:0051287, GO:0055114	PF00984, PF03720, PF03721	IPR001732, IPR008927, IPR014026, IPR014027, IPR016040, IPR017476, IPR028356
HORVU5Hr1G048030.1	396.628	-1.08884	0.157199	-6.92649	4.31397e-12	2.23229e-10	682.443	709.693	633.73	240.576	350.534	283.594	310.801	354.243	287.663	263.102	317.795	330.602	425.714	599.962	492.393	295.828	279.473	281.159	chr5H:372899242-372906729	TRICHOME BIREFRINGENCE-LIKE 28	none	PF13839, PF14416	IPR025846, IPR026057
HORVU5Hr1G115070.4	107.626	-1.08802	0.250908	-4.33632	1.44887e-05	0.000188245	89.2425	78.4446	109.479	231.747	237.17	160.869	40.5392	40.3695	49.7316	55.0899	64.0931	63.4568	74.4522	61.5141	69.6314	215.895	161.296	134.253	chr5H:645634922-645638863	unknown protein; BEST Arabidopsis thaliana protein match is: unknown protein .	none	none	none
HORVU2Hr1G100660.2	391.632	-1.08555	0.169619	-6.39997	1.55408e-10	6.08765e-09	653.045	588.796	595.457	390.66	465.389	532.36	315.024	287.633	262.31	295.396	259.933	243.643	428.577	307.57	388.775	397.425	274.682	362.695	chr2H:691866099-691871440	Ubiquitin-specific protease family C19-related protein	none	none	none
HORVU3Hr1G088300.3	63.9499	-1.08402	0.294281	-3.68363	0.000229936	0.00205767	73.4938	109.822	111.259	37.521	35.7992	23.2182	41.3838	45.4157	52.657	49.391	56.0815	27.4196	95.4515	127.821	89.526	48.5576	56.693	69.5869	chr3H:624309585-624311169	Chromosome 3B, genomic scaffold, cultivar Chinese Spring	none	none	none
HORVU3Hr1G032540.2	247.012	-1.08374	0.164243	-6.59838	4.15663e-11	1.7924e-09	411.565	421.755	312.415	289.132	261.036	270.326	141.887	202.857	196.976	168.119	164.684	156.684	220.493	264.431	243.71	244.282	217.19	258.666	chr3H:168099546-168103434	Leucine-rich receptor-like protein kinase family protein	GO:0004672, GO:0005515, GO:0005524, GO:0006468	PF00069, PF13855	IPR000719, IPR001611, IPR002290, IPR003591, IPR008271, IPR011009, IPR013320, IPR017441, IPR032675
HORVU4Hr1G052430.1	232.652	-1.07997	0.183843	-5.87442	4.24326e-09	1.27767e-07	371.669	291.629	341.787	434.802	387.825	323.396	175.67	123.127	175.523	63.6384	73.8851	82.2588	240.538	218.095	272.723	229.341	206.81	175.022	chr4H:434506404-434509644	ATP-binding cassette A1	GO:0005524, GO:0016887	PF00005	IPR003439, IPR003593, IPR027417
HORVU5Hr1G014290.2	231.239	-1.07957	0.251267	-4.2965	1.73517e-05	0.000220254	445.163	530.655	449.486	185.398	278.935	207.305	161.312	201.848	312.042	121.578	67.6538	72.0744	209.039	198.123	169.934	160.614	178.862	212.275	chr5H:49955790-49957183	Auxin-responsive protein IAA31	GO:0005515, GO:0005634, GO:0006355	PF02309	IPR000270, IPR003311
HORVU2Hr1G027640.4	544.444	-1.07791	0.176042	-6.12301	9.18227e-10	3.08881e-08	407.366	494.663	465.507	664.342	787.582	807.661	255.059	164.506	227.205	537.602	705.914	698.025	410.442	491.314	538.814	781.404	719.442	643.151	chr2H:91939510-91943276	Pectin acetylesterase 2	GO:0016787	PF03283	IPR004963, IPR029058
HORVU3Hr1G116490.1	364.529	-1.07789	0.295208	-3.65131	0.000260908	0.00228971	98.6917	130.126	93.4574	640.064	590.687	998.382	37.161	62.5727	53.6322	517.655	948.044	799.086	66.8161	46.3353	57.1972	450.465	590.885	380.268	chr3H:695961088-695964969	Pectin acetylesterase 5	GO:0016787	PF03283	IPR004963, IPR029058
HORVU1Hr1G052040.1	823.874	-1.07749	0.139845	-7.70487	1.30976e-14	9.46503e-13	1178	1067.77	1072.54	1039.55	1006.85	751.274	543.057	549.025	479.764	583.193	554.583	512.355	985.06	1154.39	927.589	912.883	780.128	731.716	chr1H:385752912-385757976	polyol/monosaccharide transporter 5	GO:0005215, GO:0016020, GO:0016021, GO:0022857, GO:0022891, GO:0055085	PF00083	IPR003663, IPR005828, IPR005829, IPR020846
HORVU5Hr1G074220.2	125.232	-1.07584	0.270704	-3.97424	7.06038e-05	0.000753767	256.178	206.725	244.769	37.521	52.2071	69.6545	105.571	83.7667	146.27	67.4377	32.0466	29.7699	263.446	215.699	222.157	80.6803	67.8719	72.3985	chr5H:542612393-542617712	Protein of unknown function, DUF547	none	PF04784	IPR006869
HORVU7Hr1G103870.3	500.434	-1.07431	0.184877	-5.81091	6.21324e-09	1.80347e-07	1301.89	1448.92	1530.03	44.1423	40.2741	63.0208	794.738	728.67	509.018	18.0467	24.9251	25.0694	687.251	806.074	915.155	24.6523	25.5518	20.384	chr7H:613969495-613972790	carbonic anhydrase 2	GO:0004089, GO:0008270, GO:0015976	PF00484	IPR001765, IPR015892
HORVU1Hr1G015090.2	64.4929	-1.07424	0.31028	-3.46215	0.000535882	0.00419517	166.936	174.424	144.191	8.82847	28.341	16.5844	57.4306	88.8129	84.8363	30.3944	11.5724	13.3181	82.0883	115.838	76.2629	23.1582	16.7684	21.0869	chr1H:43087960-43089691	tyrosine aminotransferase 3	GO:0003824, GO:0006520, GO:0008483, GO:0009058, GO:0030170	PF00155	IPR004838, IPR004839, IPR005958, IPR015421, IPR015422, IPR015424
HORVU5Hr1G052820.1	55.0269	-1.07411	0.301723	-3.55992	0.00037097	0.00308754	72.4439	66.4472	65.8652	83.8705	46.2406	69.6545	35.4718	31.2864	30.229	65.538	56.0815	36.0372	29.59	51.9275	39.7894	67.9807	59.0885	82.9419	chr5H:413897739-413901043	Glucan endo-1,3-beta-glucosidase 5	GO:0004553, GO:0005975	PF00332, PF07983	IPR000490, IPR012946, IPR013781, IPR017853
HORVU1Hr1G017410.1	102.268	-1.07222	0.255269	-4.20037	2.66485e-05	0.000320951	278.227	292.552	251	39.7281	53.6988	43.1195	87.835	166.524	137.493	15.1972	19.584	14.1015	95.4515	138.207	101.131	45.5695	25.5518	35.8478	chr1H:59216198-59224810	HXXXD-type acyl-transferase family protein	GO:0016747	PF02458	IPR003480, IPR023213
HORVU1Hr1G026650.5	360.081	-1.07175	0.263342	-4.06982	4.705e-05	0.000529269	172.186	165.195	182.464	501.016	984.478	809.32	81.923	112.025	53.6322	255.503	272.396	243.643	204.266	305.174	197.289	670.842	686.704	583.405	chr1H:136143693-136145204	Leucine-rich repeat receptor-like protein kinase family protein	GO:0005515	PF13855	IPR001611, IPR032675
HORVU7Hr1G070210.14	1691.44	-1.07136	0.249597	-4.29236	1.76784e-05	0.000224129	4268.94	3885.32	3012.89	977.753	1160.49	887.266	1222.09	1790.39	2302.28	788.356	462.895	369.773	1816.44	1908.53	1519.46	1332.72	1400.56	1339.72	chr7H:380113878-380118921	Chromatin assembly factor 1 subunit FSM	GO:0003993	PF03767	IPR005519
HORVU4Hr1G008310.9	4507.11	-1.07054	0.190586	-5.61712	1.94167e-08	4.97452e-07	8009.78	7897.07	7489.94	4418.65	4427.17	4469.5	3636.71	3862.35	3641.14	2260.59	1617.46	1374.9	4822.21	6461.38	6579.33	4332.83	2582.33	3244.58	chr4H:22666524-22668099	actin-11	none	PF00022	IPR004000, IPR004001, IPR020902
HORVU0Hr1G025120.1	864.174	-1.07042	0.260134	-4.1149	3.87344e-05	0.000446009	55.6453	55.3727	51.6241	2381.48	1867.52	2034.91	16.8913	25.2309	36.0798	1107.5	1509.75	1626.37	15.2722	25.5643	22.3815	1436.56	1675.24	1611.74	chrUn:127999158-127999782	Cell wall-associated hydrolase	none	none	none
HORVU4Hr1G063730.2	208.562	-1.06842	0.244025	-4.37832	1.19596e-05	0.000159947	457.761	478.051	336.447	247.197	261.036	203.988	151.178	224.051	232.081	127.277	129.967	111.245	125.041	186.14	95.3287	102.345	131.751	153.232	chr4H:533491828-533494412	Pathogenesis-related thaumatin superfamily protein	none	PF00314	IPR001938, IPR017949
HORVU7Hr1G097550.2	111.763	-1.06835	0.251368	-4.25013	2.13645e-05	0.000264384	120.74	155.043	110.369	108.149	176.013	111.116	47.2958	56.5173	80.9358	65.538	72.1047	47.7885	117.405	145.397	139.263	145.673	149.318	163.072	chr7H:592692752-592694929	UDP-Glycosyltransferase superfamily protein	GO:0008152, GO:0016758	PF00201	IPR002213
HORVU6Hr1G081000.3	1732.08	-1.06583	0.213117	-5.00115	5.69903e-07	1.04675e-05	1267.24	1259.73	1094.79	1962.13	3333.8	3340.1	438.33	685.273	607.506	1511.17	2008.25	1582.5	961.197	1314.96	1002.19	2690.84	3288.99	2828.46	chr6H:543914492-543915770	allene oxide cyclase 4	GO:0009507, GO:0016853	PF06351	IPR009410
HORVU1Hr1G015940.2	188.929	-1.06567	0.238449	-4.46917	7.85241e-06	0.000111872	64.0446	70.1387	71.2056	445.838	423.624	404.66	35.4718	33.3049	29.2539	198.514	316.905	280.464	54.4074	55.123	64.6577	322.721	249.928	280.456	chr1H:48897327-48900352	Beta-carotene isomerase D27, chloroplastic	none	PF13225	IPR025114
HORVU4Hr1G067020.1	594.662	-1.06558	0.26799	-3.97618	7.00319e-05	0.000748805	1783.8	1795	1485.53	90.4918	56.682	63.0208	652.006	751.882	1016.09	107.33	40.0582	57.9729	696.796	960.259	800.761	132.973	84.6403	128.63	chr4H:556824241-556827103	Caleosin-related family protein	none	PF05042	IPR007736
HORVU4Hr1G078120.4	71.2117	-1.06532	0.320438	-3.32458	0.000885526	0.00637512	121.79	103.362	91.6773	28.6925	65.6318	54.7286	54.8969	46.4249	49.7316	62.6885	57.8618	36.8206	75.4067	126.224	139.263	68.7277	36.7307	61.1521	chr4H:606484737-606487431	auxin F-box protein 5	none	none	IPR006553, IPR032675
HORVU6Hr1G076110.1	280.241	-1.06469	0.211234	-5.04036	4.64666e-07	8.76508e-06	311.824	338.696	284.823	342.103	480.306	255.4	119.084	186.709	142.369	254.553	291.09	261.661	225.266	289.196	228.789	328.698	353.733	350.043	chr6H:524080637-524083837	Auxin efflux carrier family protein	GO:0016021, GO:0055085	PF03547	IPR004776, IPR014024
HORVU5Hr1G042310.1	1647.63	-1.06363	0.15898	-6.69033	2.22671e-11	1.0014e-09	3690.44	3437.72	3680.44	926.989	1227.61	917.118	1804	1957.92	1409.06	559.448	547.462	448.115	2275.56	2705.02	2443.73	646.19	486.282	494.137	chr5H:323065313-323070724	ACT domain-containing protein	GO:0008152, GO:0016597	none	IPR002912
HORVU3Hr1G009980.1	99.1423	-1.06195	0.334018	-3.17932	0.00147622	0.00981196	44.0963	44.2981	39.1631	145.67	325.176	189.062	19.425	23.2125	18.5275	148.173	131.747	96.3604	23.8629	23.1676	19.0657	173.313	179.661	140.58	chr3H:20950438-21019559	Eukaryotic aspartyl protease family protein	none	PF14541, PF14543	IPR021109, IPR032799, IPR032861
HORVU2Hr1G090310.1	105.747	-1.06136	0.243477	-4.35918	1.30548e-05	0.000172394	144.888	179.961	165.553	77.2491	99.9394	137.651	74.3219	93.8591	67.284	85.4844	130.857	86.9594	119.314	115.039	123.513	62.0043	85.4388	54.1231	chr2H:643272921-643277343	YELLOW STRIPE like 7	GO:0055085	PF03169	IPR004813
HORVU7Hr1G044280.2	75.2496	-1.06116	0.244919	-4.33268	1.47307e-05	0.000190783	133.339	182.73	145.972	46.3495	76.0733	79.6052	64.1871	84.776	73.1348	43.692	51.6306	54.8392	57.2709	40.7431	48.0788	47.8106	75.0584	49.2028	chr7H:137524054-137525456	Protein of unknown function, DUF599	none	PF04654	IPR006747
HORVU3Hr1G010460.3	606.919	-1.05952	0.257984	-4.10691	4.00991e-05	0.000458961	43.0464	35.0694	37.383	1293.37	1330.54	1449.48	21.9587	17.157	15.6021	803.553	934.691	1001.99	39.1351	46.3353	38.9604	1377.54	1236.07	1202.66	chr3H:23089814-23098821	Peptidase M50 family protein	GO:0004222, GO:0006508	PF02163	IPR008915
HORVU4Hr1G056220.7	107.59	-1.05908	0.208873	-5.07047	3.96826e-07	7.64365e-06	221.531	201.187	213.617	83.8705	122.314	91.2143	86.1458	95.8776	123.842	39.8927	52.5207	50.9221	102.133	119.833	83.7234	72.4629	98.2147	77.3187	chr4H:472257311-472261485	TRICHOME BIREFRINGENCE-LIKE 28	none	PF13839, PF14416	IPR025846, IPR026057
HORVU3Hr1G092420.1	734.72	-1.0585	0.228694	-4.62844	3.68433e-06	5.69414e-05	1484.58	1201.59	1120.6	657.721	1102.32	723.081	404.548	767.021	657.238	373.282	409.484	354.888	723.522	740.566	634.143	581.197	752.181	537.014	chr3H:637942273-637944919	Protein of unknown function (DUF1218)	none	PF06749	IPR009606
HORVU2Hr1G032830.1	3289.02	-1.05742	0.129032	-8.19499	2.50611e-16	2.33424e-14	5993.95	6103.91	5197.12	3019.34	3477	3018.36	2667.99	3099.37	2543.14	2388.81	2541.47	2015.73	2736.59	3522.28	3217.96	2666.93	2651.8	2340.65	chr2H:129225688-129228962	SPIRAL1-like1	none	none	none
HORVU2Hr1G019820.1	3106.55	-1.05593	0.294895	-3.58071	0.000342657	0.00290027	208.932	298.09	150.422	8376.01	11868.9	9590.77	71.7882	127.164	117.991	1748.63	2409.72	1907.62	65.8615	72.6985	35.6446	4477.01	7857.17	6533.43	chr2H:52015171-52016291	Photosystem I reaction center subunit N, chloroplastic	GO:0009522, GO:0015979	PF05479	IPR008796
HORVU3Hr1G065580.5	710.455	-1.05513	0.324828	-3.24827	0.00116107	0.00800415	24.148	25.8406	34.7128	2001.86	1852.61	2073.05	18.5805	6.05543	15.6021	687.674	1029.94	871.944	21.9538	39.1453	26.5262	1225.89	1549.88	1282.79	chr3H:499361233-499363656	plastid transcriptionally active 16	none	none	none
HORVU2Hr1G035020.1	1663.29	-1.0527	0.271496	-3.8774	0.000105577	0.00105966	1828.95	1760.85	1722.29	2509.49	4467.44	2733.11	521.098	1238.33	802.532	787.406	655.174	506.871	1060.47	1538.65	1041.98	2327.78	2196.65	2240.13	chr2H:145154163-145155556	undescribed protein	none	none	none
HORVU3Hr1G096120.1	329.739	-1.05267	0.209333	-5.02868	4.93878e-07	9.25779e-06	560.653	599.871	587.447	278.097	431.082	255.4	200.162	326.993	316.917	186.166	198.511	144.149	360.807	341.124	286.815	297.322	288.256	275.536	chr3H:651962784-651966555	Exostosin family protein	none	PF03016	IPR004263
HORVU4Hr1G079040.1	92.4715	-1.05241	0.242425	-4.34118	1.41717e-05	0.000184584	233.08	271.326	213.617	4.41423	4.4749	1.65844	102.193	136.247	108.239	11.3979	2.67055	2.35025	187.085	161.375	216.355	2.98816	0.798493	4.21739	chr4H:610442659-610446537	Leucine-rich receptor-like protein kinase family protein	GO:0004672, GO:0005515, GO:0005524, GO:0006468	PF00069, PF08263, PF13855	IPR000719, IPR001611, IPR002290, IPR003591, IPR008271, IPR011009, IPR013210, IPR017441, IPR032675
HORVU0Hr1G021760.3	44.1378	-1.05216	0.276714	-3.80233	0.000143342	0.00137107	66.1444	96.9022	95.2376	28.6925	13.4247	29.8519	40.5392	46.4249	38.0301	20.8962	11.5724	14.8849	47.7258	53.5252	38.1315	53.7869	49.5066	49.2028	chrUn:113211943-113213721	cytochrome P450, family 706, subfamily A, polypeptide 7	GO:0005506, GO:0016705, GO:0020037, GO:0055114	PF00067	IPR001128, IPR002401, IPR017972
HORVU4Hr1G002270.3	12383.6	-1.0517	0.124265	-8.46336	2.59788e-17	2.73587e-15	15547.1	13138.1	14737.8	13227.3	12908.6	14722	7036.09	6527.75	7382.71	7687.89	7424.12	5964.16	15051.7	16898	15467.3	18730.5	16059.3	14394.6	chr4H:4190993-4196833	5-methyltetrahydropteroyltriglutamate--homocysteine methyltransferase 2	GO:0003871, GO:0008270, GO:0008652, GO:0009086	PF01717, PF08267	IPR002629, IPR006276, IPR013215
HORVU1Hr1G049250.1	279.271	-1.05095	0.243143	-4.32236	1.54372e-05	0.000198956	806.332	692.158	763.681	105.942	101.431	86.239	318.402	266.439	507.068	76.9359	54.3011	54.8392	314.035	262.833	342.354	125.503	71.0659	77.3187	chr1H:364934641-364935759	Glutathione S-transferase family protein	GO:0005515	PF13410, PF13417	IPR004045, IPR010987, IPR012336
HORVU7Hr1G049860.1	135.023	-1.04893	0.206042	-5.09086	3.56446e-07	6.93597e-06	132.289	121.82	97.0177	275.89	243.136	240.474	40.5392	69.6374	60.4581	110.18	86.3477	90.093	86.8609	83.084	95.3287	212.159	198.825	186.268	chr7H:175943226-175945268	FASCICLIN-like arabinogalactan-protein 12	none	PF02469	IPR000782
HORVU1Hr1G051440.2	383.19	-1.04886	0.130612	-8.03035	9.71952e-16	8.38239e-14	727.589	682.93	670.223	337.689	368.433	366.516	310.801	315.891	379.326	43.692	72.1047	54.8392	530.71	568.007	555.393	341.397	297.039	274.833	chr1H:381207230-381208857	unknown protein; BEST Arabidopsis thaliana protein match is: unknown protein .	none	none	none
HORVU0Hr1G019020.1	108.787	-1.0479	0.230106	-4.55398	5.26398e-06	7.83502e-05	236.23	212.262	193.145	61.7993	43.2574	64.6792	111.483	97.8961	100.438	91.1833	89.9084	95.5769	147.95	92.6706	105.276	47.8106	82.2448	84.3477	chrUn:102330458-102331099	sucrose synthase 1	GO:0005985, GO:0016157	PF00862	IPR000368
HORVU3Hr1G030760.2	752.163	-1.04712	0.302252	-3.46439	0.000531435	0.00417126	1236.8	1369.55	1134.84	1068.24	1006.85	718.105	603.021	554.072	653.337	458.766	186.938	156.684	796.066	894.75	933.392	721.641	404.836	641.043	chr3H:149813295-149816033	Reticulon family protein	none	PF02453	IPR003388
HORVU3Hr1G090760.1	112.908	-1.04442	0.278911	-3.74463	0.000180661	0.00167061	75.5936	63.6786	74.7659	361.967	256.561	205.647	46.4512	22.2032	34.1296	58.8892	57.8618	62.6734	62.0435	49.5308	39.7894	199.46	198.026	163.072	chr3H:633085518-633090121	Alpha/beta hydrolase domain-containing protein 11	none	PF12697	IPR000073, IPR029058
HORVU5Hr1G052240.6	3559.61	-1.04339	0.254953	-4.09246	4.26814e-05	0.000485863	4809.65	5147.81	4505.54	5575.18	5289.33	4066.5	2468.67	2349.51	2198.92	3167.67	1434.08	1610.71	3295.94	4649.51	4433.2	3827.83	2230.99	3011.92	chr5H:408670025-408671648	40S ribosomal protein S19	GO:0003735, GO:0005622, GO:0005840, GO:0006412	PF01090	IPR001266, IPR011991, IPR018277
HORVU1Hr1G072290.1	92.5766	-1.04181	0.307381	-3.38932	0.00070065	0.00527804	100.792	96.9022	75.656	125.806	222.253	159.21	34.6273	59.545	39.0052	108.28	51.6306	60.3232	67.7706	86.2795	67.1445	99.3563	95.8192	115.978	chr1H:497024084-497026746	Fasciclin-like arabinogalactan family protein	none	PF02469	IPR000782
HORVU3Hr1G093990.1	862.324	-1.04158	0.32715	-3.1838	0.00145357	0.00967678	35.697	31.3778	29.3723	3273.15	2734.16	2340.06	17.7359	13.1201	15.6021	652.531	940.032	753.648	13.3632	29.5587	27.3552	1963.97	1354.24	1296.85	chr3H:644809253-644816273	Haloalkane dehalogenase 2	none	PF00561	IPR000073, IPR029058
HORVU5Hr1G117900.1	2075.07	-1.0414	0.119542	-8.71161	2.99585e-18	3.488e-16	2955.5	2456.7	2526.91	2619.85	2423.9	2990.17	1357.22	1339.26	1159.43	1467.48	1564.94	1437.57	1846.99	2065.12	2072.36	2658.72	2265.33	2143.84	chr5H:651481517-651485510	actin 7	none	PF00022	IPR004000, IPR004001, IPR020902
HORVU0Hr1G016410.1	124.939	-1.03972	0.300134	-3.46418	0.000531852	0.00417142	196.333	115.36	143.301	110.356	240.153	102.823	74.3219	68.6282	78.0104	120.628	96.1397	111.245	44.8622	49.5308	32.3288	187.507	265.1	212.275	chrUn:88099064-88100738	expansin B4	GO:0005576, GO:0019953	PF01357, PF03330	IPR005795, IPR007112, IPR007117, IPR007118, IPR009009
HORVU6Hr1G063180.1	124.939	-1.03972	0.300134	-3.46418	0.000531852	0.00417142	196.333	115.36	143.301	110.356	240.153	102.823	74.3219	68.6282	78.0104	120.628	96.1397	111.245	44.8622	49.5308	32.3288	187.507	265.1	212.275	chr6H:425269013-425270632	expansin B4	GO:0005576, GO:0019953	PF01357, PF03330	IPR005795, IPR007112, IPR007117, IPR007118, IPR009009
HORVU5Hr1G111510.1	223.575	-1.03848	0.246598	-4.21121	2.54003e-05	0.000308052	307.624	314.701	327.546	324.446	317.718	323.396	188.338	125.145	148.22	171.919	62.3127	109.678	203.312	246.056	220.499	228.594	205.213	199.623	chr5H:636519839-636522284	60S ribosomal protein L24	none	PF01246	IPR000988, IPR011017, IPR023441, IPR023442
HORVU0Hr1G001490.2	3544.35	-1.03839	0.289972	-3.581	0.000342283	0.00289827	221.531	238.102	200.266	8965.31	13975.1	9194.4	86.9904	172.58	62.4083	3297.8	5076.71	3335.01	116.451	153.386	98.6444	6322.95	6408.71	5872.01	chrUn:7529032-7530836	Photosystem I reaction center subunit VI, chloroplastic	GO:0009522, GO:0009538, GO:0015979	PF03244	IPR004928, IPR029027
HORVU1Hr1G026840.3	305.494	-1.03831	0.167535	-6.19754	5.73525e-10	1.99657e-08	528.106	392.223	450.376	278.097	211.812	185.745	233.945	220.014	212.578	191.865	186.048	159.817	422.85	509.688	445.972	336.168	253.122	280.456	chr1H:138927049-138941215	Heat shock 70 kDa protein 14	none	PF00012	IPR013126, IPR029047, IPR029048
HORVU2Hr1G099460.4	785.208	-1.03779	0.130171	-7.97249	1.55512e-15	1.29843e-13	1159.1	1075.15	1115.26	810.012	783.107	774.492	592.042	608.57	430.032	456.866	449.542	420.695	916.335	1104.86	1078.46	840.42	808.874	709.927	chr2H:687685822-687689267	Coatomer epsilon subunit	GO:0005198, GO:0005515, GO:0006890	PF04733	IPR006822, IPR011990
HORVU2Hr1G038030.1	266.408	-1.03709	0.17454	-5.94186	2.81808e-09	8.75612e-08	393.717	332.236	390.741	295.754	428.099	320.079	183.271	204.875	156.021	170.969	173.586	126.13	316.899	266.028	331.578	227.847	242.742	234.768	chr2H:175815315-175819216	O-fucosyltransferase family protein	none	PF10250	IPR019378
HORVU5Hr1G042230.7	61.5551	-1.03641	0.304313	-3.40574	0.000659841	0.00501388	154.337	138.432	188.695	0	2.98327	23.2182	82.7676	81.7483	70.2094	8.54844	4.45091	0.783418	116.451	97.4639	101.131	11.9526	13.5744	11.2464	chr5H:322272566-322278945	Protein TERMINAL FLOWER 1	none	PF01161	IPR001858, IPR008914
HORVU1Hr1G062500.1	120.36	-1.03632	0.24092	-4.30152	1.69634e-05	0.000215848	150.137	138.432	139.741	134.634	199.879	107.799	57.4306	81.7483	70.2094	84.5345	105.932	71.291	96.406	124.626	88.6971	188.254	151.714	175.022	chr1H:450059832-450062764	BnaA10g16000D protein	none	none	none
HORVU7Hr1G046320.1	13795.8	-1.03497	0.213965	-4.8371	1.31746e-06	2.23201e-05	553.303	780.755	568.755	39207.2	47847.1	34187.1	289.687	340.113	299.365	11965.9	21879.8	17026	348.398	457.761	312.512	24328.9	24851.5	23080.3	chr7H:150363935-150365354	Chlorophyll a-b binding protein 1B-21, chloroplastic	none	PF00504	IPR022796, IPR023329
HORVU5Hr1G113900.2	8807.76	-1.03324	0.197841	-5.22261	1.76421e-07	3.69726e-06	387.417	494.663	328.436	21991.7	26439.2	24815.3	192.561	208.912	190.15	8499.99	12814.2	10994.5	194.721	251.649	171.592	14765.2	19993.5	15806.1	chr5H:642922944-642924028	Photosystem I reaction center subunit IV	GO:0009522, GO:0009538, GO:0015979	PF02427	IPR003375, IPR008990
HORVU7Hr1G050530.1	106.774	-1.03257	0.309566	-3.33555	0.000851307	0.00617758	130.189	123.666	105.028	194.226	246.119	119.408	31.249	80.739	64.3586	59.839	61.4226	75.9915	70.6341	110.246	99.4734	118.032	106.2	125.116	chr7H:182735703-182737264	basic helix-loop-helix (bHLH) DNA-binding superfamily protein	GO:0046983	PF00010	IPR011598
HORVU5Hr1G067720.3	44.9756	-1.03255	0.322836	-3.19836	0.0013821	0.0092657	88.1926	87.6734	121.05	15.4498	53.6988	26.5351	41.3838	53.4896	50.7068	10.4481	22.2546	18.802	43.9077	56.7208	47.2499	20.9171	21.5593	29.5217	chr5H:514301807-514303642	annexin 8	GO:0005509, GO:0005544	PF00191	IPR009118, IPR018502
HORVU5Hr1G095480.4	172.681	-1.03027	0.236649	-4.35357	1.33936e-05	0.000175871	256.178	240.871	267.021	209.676	355.009	252.083	101.348	160.469	113.115	94.0328	109.492	72.8578	141.268	162.173	161.644	149.408	159.699	101.92	chr5H:598394039-598395687	unknown function	GO:0030001, GO:0046872	none	IPR006121
HORVU5Hr1G109760.1	259.355	-1.02828	0.250699	-4.10163	4.10243e-05	0.000468271	475.61	357.154	294.613	284.718	457.931	330.03	124.996	241.208	187.225	201.363	226.996	183.32	192.812	178.151	159.986	208.424	312.211	251.637	chr5H:630950650-630953429	early nodulin-like protein 14	GO:0009055	PF02298	IPR003245, IPR008972
HORVU0Hr1G002770.2	128.216	-1.02744	0.182418	-5.63237	1.77755e-08	4.60471e-07	392.667	332.236	372.05	48.5566	43.2574	38.1442	184.96	201.848	151.145	16.147	15.1331	25.0694	143.177	123.028	144.236	22.4112	32.7382	21.0869	chrUn:11719539-11721245	Peroxidase superfamily protein	GO:0004601, GO:0006979, GO:0020037, GO:0055114	PF00141	IPR000823, IPR002016, IPR010255, IPR019793, IPR019794
HORVU2Hr1G026370.1	128.216	-1.02744	0.182418	-5.63237	1.77755e-08	4.60471e-07	392.667	332.236	372.05	48.5566	43.2574	38.1442	184.96	201.848	151.145	16.147	15.1331	25.0694	143.177	123.028	144.236	22.4112	32.7382	21.0869	chr2H:83670581-83671636	Peroxidase superfamily protein	GO:0004601, GO:0006979, GO:0020037, GO:0055114	PF00141	IPR000823, IPR002016, IPR010255, IPR019793, IPR019794
HORVU5Hr1G069600.9	291.413	-1.02732	0.218237	-4.70738	2.50927e-06	3.99595e-05	340.171	225.182	252.78	467.909	402.741	492.557	141.887	160.469	98.4881	263.102	383.668	325.118	167.04	129.419	169.105	375.761	477.499	372.536	chr5H:523521547-523526860	carbonic anhydrase 2	GO:0004089, GO:0008270, GO:0015976	PF00484	IPR001765, IPR015892
HORVU2Hr1G098820.2	189.443	-1.02722	0.229833	-4.46943	7.8429e-06	0.000111812	194.234	213.185	223.408	317.825	360.975	215.597	122.462	94.8684	91.6622	217.51	129.076	144.149	135.541	111.045	101.96	270.429	229.168	236.877	chr2H:684727625-684732569	Trypsin family protein	none	none	IPR009003
HORVU7Hr1G010230.1	57.9366	-1.02673	0.31231	-3.28753	0.00101071	0.00713168	119.69	80.2904	107.699	81.6633	107.398	67.9961	29.5598	66.6097	55.5824	18.0467	20.4742	28.9865	33.408	55.9219	40.6183	41.8342	46.3126	40.7681	chr7H:14183551-14186513	BAG family molecular chaperone regulator 1	GO:0005515, GO:0051087	PF02179	IPR000626, IPR003103, IPR029071
HORVU5Hr1G084120.1	615.857	-1.02666	0.245661	-4.17915	2.92597e-05	0.000349001	651.995	657.089	602.578	946.853	1315.62	956.921	350.495	392.594	195.026	473.013	305.332	271.062	551.71	723.789	701.287	763.475	593.28	633.311	chr5H:571192328-571195894	acyl carrier protein 3	GO:0006633, GO:0031177	PF00550	IPR003231, IPR006162, IPR009081, IPR020806
HORVU6Hr1G071210.5	70.399	-1.02571	0.312147	-3.28599	0.00101624	0.00715875	46.1961	48.9125	44.5035	75.042	128.28	142.626	21.1142	23.2125	24.3783	85.4844	105.932	71.291	24.8174	13.581	27.3552	116.538	147.721	120.196	chr6H:495864754-495868892	Eukaryotic aspartyl protease family protein	GO:0004190, GO:0006508	PF14541, PF14543	IPR001461, IPR001969, IPR021109, IPR032799, IPR032861
HORVU2Hr1G106080.2	153.401	-1.02405	0.213462	-4.79733	1.60798e-06	2.67448e-05	155.387	181.807	200.266	165.534	189.437	290.227	85.3013	86.7945	92.6374	115.879	140.649	137.881	134.587	153.386	134.289	199.46	155.706	141.985	chr2H:708558228-708561421	WEB family protein At5g16730, chloroplastic	none	none	none
HORVU2Hr1G025810.1	282.045	-1.02326	0.303639	-3.36997	0.000751758	0.0055907	716.04	540.806	450.376	46.3495	47.7323	41.461	179.893	329.012	331.544	37.993	40.9484	11.7513	545.983	756.543	612.59	155.384	109.394	123.007	chr2H:81229284-81231059	GDSL esterase/lipase	GO:0016788	PF00657	IPR001087, IPR013830
HORVU1Hr1G072060.1	630.786	-1.02211	0.257703	-3.96622	7.30205e-05	0.000774444	826.28	925.647	775.251	924.782	784.599	815.953	519.409	335.067	389.077	556.598	261.714	271.846	609.935	803.678	862.932	685.783	455.94	549.666	chr1H:495884739-495886729	30S ribosomal protein S8	GO:0003735, GO:0005840, GO:0006412	PF00410	IPR000630
HORVU7Hr1G092330.2	285.578	-1.02097	0.210067	-4.8602	1.1727e-06	2.00786e-05	380.068	372.843	381.84	289.132	372.908	422.903	157.089	204.875	197.951	260.252	262.604	211.523	209.039	139.006	175.736	289.852	477.499	335.282	chr7H:565783312-565788361	receptor kinase 1	GO:0004672, GO:0005515, GO:0005524, GO:0006468	PF00069, PF00560, PF13855	IPR000719, IPR001611, IPR011009, IPR013320, IPR032675
HORVU2Hr1G010690.15	19787.9	-1.02075	0.317485	-3.2151	0.00130399	0.00882108	76.6436	35.0694	47.1737	63957.8	88203.2	64032.4	24.4924	21.194	32.1793	10024.5	18432.1	11876.6	10.4997	11.9833	9.94734	31389.1	39579.7	28418.2	chr2H:21013909-21146800	ribulose bisphosphate carboxylase small chain 1A	none	PF00101, PF12338	IPR000894, IPR024680, IPR024681
HORVU3Hr1G086200.1	226.087	-1.02024	0.219682	-4.64417	3.41445e-06	5.30442e-05	301.325	254.714	268.801	291.339	381.858	363.199	103.037	149.367	155.046	110.18	205.632	121.43	202.357	234.073	236.249	232.329	243.54	215.087	chr3H:616206893-616210354	laccase 17	GO:0005507, GO:0016491, GO:0046274, GO:0048046, GO:0052716, GO:0055114	PF00394, PF07731, PF07732	IPR001117, IPR002355, IPR008972, IPR011706, IPR011707, IPR017761
HORVU6Hr1G074940.1	399.913	-1.01877	0.319195	-3.19167	0.00141451	0.00945577	805.282	874.888	539.383	450.252	445.998	300.178	242.391	383.51	470.013	348.586	162.013	154.333	353.171	496.107	271.894	286.863	275.48	338.094	chr6H:516523370-516524934	Lipase/lipooxygenase, PLAT/LH2 family protein	GO:0005515	PF01477	IPR001024
HORVU5Hr1G066490.4	628.492	-1.01718	0.307317	-3.30989	0.000933343	0.00665309	48.2959	31.3778	36.4929	1556.02	2382.14	1675.03	20.2696	19.1755	17.5523	643.032	1083.35	944.018	19.0903	27.1621	24.0394	874.037	950.207	961.564	chr5H:506963748-506964814	NADH dehydrogenase-like complex L	GO:0016655, GO:0055114	PF10716	IPR019654
HORVU2Hr1G110600.1	39.8968	-1.01649	0.314164	-3.23554	0.00121411	0.00831235	56.6952	57.2184	40.0532	75.042	50.7155	29.8519	24.4924	22.2032	29.2539	39.8927	34.7171	30.5533	35.3171	43.1397	35.6446	39.5931	40.7232	33.0362	chr2H:720345804-720348611	BSD domain-containing protein	none	PF03909	IPR005607
HORVU7Hr1G041610.1	203.568	-1.01555	0.258952	-3.92177	8.79006e-05	0.000903449	156.437	187.344	196.706	178.776	271.477	202.33	53.2077	119.09	96.5379	270.7	205.632	254.611	250.083	225.285	206.407	199.46	314.606	275.536	chr7H:116053936-116059658	Endoglucanase 17	GO:0003824, GO:0004553, GO:0005975	PF00759	IPR001701, IPR008928, IPR012341, IPR018221
HORVU5Hr1G073680.3	110.694	-1.01544	0.2451	-4.14298	3.42823e-05	0.000400612	112.341	148.583	123.72	52.9708	80.5482	89.5558	55.7414	76.7021	58.5078	149.123	148.66	179.403	82.0883	133.414	87.0392	114.297	155.706	144.094	chr5H:540584017-540585948	Splicing factor U2af small subunit A	GO:0000166, GO:0003676, GO:0003723, GO:0005634, GO:0046872	PF00642, PF13893	IPR000504, IPR000571, IPR003954, IPR009145, IPR012677
HORVU5Hr1G066250.3	204.985	-1.0149	0.160745	-6.31371	2.72425e-10	1.01768e-08	440.963	441.136	410.323	139.048	93.9729	126.042	179.893	211.94	248.658	132.026	155.782	144.932	155.586	191.732	154.184	143.432	172.475	147.609	chr5H:505672635-505675164	Vacuolar-processing enzyme	GO:0006508, GO:0008233	PF01650	IPR001096
HORVU6Hr1G068230.1	51.626	-1.01397	0.301491	-3.36317	0.000770517	0.00569585	60.8949	71.0616	56.0744	123.599	92.4812	72.9714	28.7153	36.3326	28.2788	37.0432	50.7404	37.604	21.9538	30.3576	22.3815	47.0635	40.7232	70.9927	chr6H:472376688-472384461	Amino acid permease family protein	GO:0003333, GO:0015171, GO:0016020	PF13520	IPR002293
HORVU4Hr1G082700.4	6423.99	-1.01267	0.250927	-4.03571	5.4437e-05	0.000600345	167.986	158.735	132.621	15670.5	20744.1	14929.3	65.8762	93.8591	68.2591	7174.99	10954.6	8416.26	259.628	385.062	192.315	10814.9	13339.6	12063.1	chr4H:622965227-622967809	glyceraldehyde-3-phosphate dehydrogenase C2	GO:0006006, GO:0016620, GO:0050661, GO:0051287, GO:0055114	PF00044, PF02800	IPR006424, IPR016040, IPR020828, IPR020829, IPR020830, IPR020831
HORVU1Hr1G091430.5	50.9052	-1.01203	0.317703	-3.18545	0.00144527	0.00963991	49.3458	35.0694	57.8546	77.2491	70.1067	114.432	31.249	20.1848	18.5275	51.2906	53.4109	70.5076	20.0448	31.1565	28.1841	64.2455	62.2825	61.1521	chr1H:548350595-548354473	Pectin lyase-like superfamily protein	GO:0004650, GO:0005975	PF00295	IPR000743, IPR006626, IPR011050, IPR012334
HORVU4Hr1G064010.3	81.5253	-1.011	0.308206	-3.28027	0.00103707	0.00728832	123.89	110.745	104.138	121.391	153.638	56.387	38.8501	58.5358	71.1845	34.1937	53.4109	53.2724	57.2709	74.2962	59.684	100.103	91.0282	105.435	chr4H:535810320-535817671	Protein kinase superfamily protein	GO:0004672, GO:0005524, GO:0006468, GO:0006950	PF00069, PF00582	IPR000719, IPR002290, IPR006016, IPR008271, IPR011009, IPR014729, IPR017441
HORVU3Hr1G010570.2	131.949	-1.00993	0.23596	-4.2801	1.86813e-05	0.000234996	191.084	179.038	145.972	200.848	253.578	218.914	59.1197	123.127	75.085	100.682	89.0182	94.0101	115.496	127.023	88.6971	109.815	109.394	94.1883	chr3H:23309016-23315711	Protein NRT1/ PTR FAMILY 8.2	GO:0005215, GO:0006810, GO:0006857, GO:0016020	PF00854	IPR000109, IPR018456, IPR020846
HORVU1Hr1G087690.8	648.996	-1.00944	0.310818	-3.2477	0.00116344	0.00800812	1284.04	1195.13	963.946	798.976	1102.32	535.677	496.605	718.577	495.366	416.974	147.77	194.288	561.255	803.678	618.393	431.789	439.171	477.97	chr1H:539807491-539811309	ubiquitin 5	GO:0005515	PF00240	IPR000626, IPR019954, IPR019956, IPR029071
HORVU1Hr1G084390.2	395.052	-1.00861	0.160597	-6.2804	3.377e-10	1.23511e-08	724.439	783.523	683.574	222.919	274.46	257.058	305.733	396.63	388.102	151.972	138.868	104.978	526.892	683.046	702.945	276.405	236.354	253.043	chr1H:533870318-533872913	GDSL esterase/lipase	GO:0016788	PF00657	IPR001087, IPR013830
HORVU5Hr1G095910.1	2237.04	-1.00675	0.160003	-6.29206	3.13281e-10	1.15385e-08	3668.39	3155.32	3159.75	1977.58	2109.17	2588.83	1298.1	1736.9	1934.66	1235.72	1492.84	1227.62	2397.74	2755.35	2346.74	2319.56	2729.25	2133.29	chr5H:600005694-600013602	COBRA-like protein 3	GO:0010215, GO:0016049, GO:0031225	PF04833	IPR006918
HORVU6Hr1G092320.4	368.052	-1.00632	0.170319	-5.90845	3.45332e-09	1.05651e-07	533.355	537.115	536.713	359.76	507.155	509.142	235.634	278.55	286.688	205.162	294.65	254.611	282.536	339.526	281.012	357.085	460.731	365.507	chr6H:577099652-577100953	GDSL esterase/lipase	none	none	IPR013830
HORVU4Hr1G063010.1	66.4407	-1.0035	0.301981	-3.32306	0.000890349	0.00639885	108.141	93.2107	83.6666	70.6278	99.9394	69.6545	58.2751	37.3418	45.8311	64.5882	52.5207	38.3875	41.0442	92.6706	62.9998	56.028	65.4764	55.5289	chr4H:526927535-526929340	UDP-glucose 4-epimerase	GO:0003824, GO:0005975, GO:0016857, GO:0050662	PF01370	IPR001509, IPR008089, IPR016040
HORVU0Hr1G008780.12	292.439	-1.00296	0.193676	-5.17856	2.23609e-07	4.58082e-06	362.22	320.239	364.929	278.097	368.433	351.59	141.043	178.635	203.802	208.962	282.188	188.804	257.719	322.749	315.828	353.35	439.171	326.145	chrUn:52759234-52762938	beta-galactosidase 8	GO:0004553, GO:0005975	PF01301	IPR001944, IPR013781, IPR017853, IPR019801, IPR031330
HORVU6Hr1G067670.4	281.768	-1.0027	0.142274	-7.04765	1.81967e-12	9.87948e-11	382.168	347.925	312.415	414.938	310.26	358.223	157.934	161.478	200.877	206.112	200.291	227.975	272.037	263.632	255.315	348.868	332.972	318.413	chr6H:469170930-469174260	Secretory carrier-associated membrane protein 5	GO:0015031, GO:0016021	PF04144	IPR007273
HORVU5Hr1G121570.9	392.67	-1.00221	0.196829	-5.09177	3.54742e-07	6.90922e-06	853.578	845.356	823.315	207.469	265.511	253.742	318.402	367.363	574.352	157.671	165.574	188.804	358.898	503.297	454.262	244.282	268.294	217.898	chr5H:659735324-659737362	Nucleotide-diphospho-sugar transferase family protein	none	PF03407	IPR005069
HORVU3Hr1G071530.1	1652.13	-1.00108	0.18704	-5.35223	8.68765e-08	1.96617e-06	107.091	95.9793	86.3368	4599.63	5499.65	5255.6	53.2077	57.5266	33.1544	1729.63	2051.87	1967.16	64.907	61.5141	63.8288	2855.19	2673.36	2482.63	chr3H:540867035-540869639	50S ribosomal protein L13	GO:0003735, GO:0005840, GO:0006412	PF00572	IPR005822, IPR005823, IPR023563, IPR023564
HORVU5Hr1G008270.6	123.185	1.00052	0.252259	3.96622	7.3021e-05	0.000774444	216.282	173.501	179.794	6.62135	11.9331	9.95065	309.112	385.529	444.659	2.84948	0	2.35025	136.496	109.447	190.657	17.929	10.3804	9.84057	chr5H:19150946-19153678	Cation/H(+) antiporter 19	GO:0006812, GO:0015299, GO:0016021, GO:0055085	PF00999	IPR006153
HORVU1Hr1G093480.1	564.515	1.00362	0.184452	5.44111	5.29509e-08	1.25673e-06	348.571	270.403	270.581	326.653	416.166	348.273	620.757	519.758	640.66	488.211	418.386	379.174	1474.73	1171.96	1046.13	562.521	382.478	475.862	chr1H:553136153-553139528	tryptophan synthase alpha chain	GO:0003824, GO:0004834, GO:0006568, GO:0008152	PF00290	IPR002028, IPR011060, IPR013785, IPR018204
HORVU4Hr1G026630.2	48.838	1.00507	0.308307	3.25995	0.00111432	0.00774809	25.1979	36.9151	24.0319	35.3139	53.6988	54.7286	44.7621	64.5912	64.3586	61.7387	78.336	88.5262	37.2261	42.3409	33.9867	30.6286	53.499	49.2028	chr4H:159874870-159876002	unknown function	none	none	none
HORVU7Hr1G057260.1	211.836	1.00534	0.297873	3.37505	0.000738016	0.00551591	312.874	279.632	248.33	15.4498	20.8829	14.926	395.257	626.737	666.014	31.3443	11.5724	8.61759	330.262	417.018	366.394	26.1464	12.7759	28.8188	chr7H:247400238-247401821	Gibberellin receptor GID1	GO:0008152, GO:0016787	PF07859	IPR002168, IPR013094, IPR029058
HORVU2Hr1G091440.1	91.6902	1.00839	0.293429	3.43656	0.000589146	0.0045661	124.939	155.043	98.7978	0	0	3.31688	233.945	244.236	283.763	6.64878	2.67055	15.6684	145.086	149.391	179.052	2.24112	0	5.62318	chr2H:648064375-648066772	Dehydrogenase/reductase SDR family member 12	GO:0008152, GO:0016491	PF00106	IPR002198, IPR002347, IPR016040
HORVU3Hr1G003450.1	45.4663	1.0101	0.298368	3.38543	0.000710671	0.00534393	38.8467	35.0694	34.7128	33.1068	56.682	31.5104	63.3425	68.6282	86.7866	68.3875	56.9717	71.291	27.6809	27.9609	19.8947	20.9171	35.1337	41.471	chr3H:8786798-8788262	Chromosome 3B, genomic scaffold, cultivar Chinese Spring	none	none	none
HORVU5Hr1G118160.5	77.1258	1.01068	0.241886	4.17832	2.93667e-05	0.00034988	43.0464	52.604	30.2624	70.6278	49.2239	63.0208	86.1458	95.8776	71.1845	95.9324	115.724	127.697	82.0883	67.1063	66.3156	89.6448	97.4162	84.3477	chr5H:652087054-652092945	mRNA-decapping enzyme-like protein	GO:0000290, GO:0008047, GO:0043085	PF06058	IPR010334, IPR011993
HORVU0Hr1G019390.1	47.1831	1.01079	0.296841	3.40516	0.00066125	0.00502095	29.3975	24.9177	30.2624	50.7637	49.2239	61.3623	58.2751	52.4804	59.4829	49.391	76.5557	83.8257	24.8174	46.3353	33.1578	41.8342	34.3352	42.8768	chrUn:102853839-102856423	Protein kinase family protein	GO:0004672, GO:0005509, GO:0005515, GO:0005524, GO:0006468, GO:0030247	PF00069, PF13947	IPR000152, IPR000719, IPR000742, IPR001881, IPR002290, IPR008271, IPR011009, IPR017441, IPR018097, IPR025287
HORVU4Hr1G075200.3	624.374	1.01273	0.220199	4.59917	4.24169e-06	6.46496e-05	52.4956	75.676	60.5248	1026.31	1197.78	1091.25	134.286	131.201	116.04	823.499	1364.65	1237.8	89.7244	81.4862	110.25	1128.78	1396.56	1120.42	chr4H:597091146-597096520	Sucrose transport protein	GO:0005887, GO:0008515, GO:0015770	PF13347	IPR005989, IPR020846
HORVU2Hr1G104530.3	299.817	1.01648	0.184056	5.52266	3.33903e-08	8.21315e-07	174.285	194.727	184.245	218.505	205.845	267.009	391.879	380.483	347.146	320.091	483.369	515.489	284.446	248.453	266.92	251.753	328.181	333.876	chr2H:703950035-703955364	ATP-dependent zinc metalloprotease FtsH	GO:0005524	PF00004	IPR003593, IPR003959, IPR003960, IPR027417
HORVU2Hr1G124960.3	326.69	1.01691	0.312768	3.25132	0.0011487	0.00793799	235.18	266.712	267.021	24.2783	34.3076	34.8273	434.952	675.18	446.61	24.6955	9.792	5.48392	921.107	1132.82	1131.51	118.032	45.5141	72.3985	chr2H:759783796-759785186	Peroxidase superfamily protein	GO:0004601, GO:0006979, GO:0020037, GO:0055114	PF00141	IPR000823, IPR002016, IPR010255, IPR019793, IPR019794
HORVU2Hr1G019360.1	429.674	1.01827	0.231733	4.39417	1.11199e-05	0.000149961	271.927	254.714	292.833	377.417	259.544	434.512	592.042	515.721	551.924	415.074	695.232	733.279	402.805	273.218	366.394	392.943	527.804	376.753	chr2H:50466219-50470479	GTPase IMAP family member 4	GO:0005525	PF04548	IPR006703, IPR027417
HORVU2Hr1G103310.2	2180.29	1.01898	0.199597	5.10518	3.30486e-07	6.5278e-06	2149.17	2280.43	2261.67	957.889	626.486	1303.54	4736.33	3937.04	4886.38	1541.57	1666.42	1906.84	3006.72	2329.55	3007.41	945.006	766.554	936.26	chr2H:699753655-699757948	Nucleoredoxin	GO:0045454, GO:0047134, GO:0055114	PF07649, PF13905	IPR011424, IPR012336, IPR017937
HORVU1Hr1G092290.2	94.7113	1.01932	0.292613	3.48352	0.000494863	0.00393431	81.8931	105.208	105.918	50.7637	37.2908	87.8974	186.649	220.014	188.2	56.0397	119.284	131.614	83.9973	69.5029	79.5787	31.3757	35.1337	34.442	chr1H:550306958-550310657	receptor kinase 1	GO:0004672, GO:0005524, GO:0006468	PF01657, PF07714	IPR000719, IPR001245, IPR002290, IPR002902, IPR008271, IPR011009, IPR013320, IPR017441
HORVU4Hr1G020770.3	248.048	1.02021	0.23316	4.37557	1.21117e-05	0.000161421	74.5437	79.3675	75.656	366.381	317.718	470.997	146.11	142.303	177.474	320.091	470.906	427.746	116.451	79.0895	93.6708	304.045	466.32	335.985	chr4H:103848337-103853803	Digalactosyldiacylglycerol synthase 1, chloroplastic	none	PF00534	IPR001296
HORVU6Hr1G059440.7	116.851	1.02023	0.306931	3.32395	0.000887518	0.00638288	71.394	67.3701	77.4361	145.67	89.498	119.408	215.365	110.007	112.14	154.822	91.6888	90.093	155.586	117.436	160.815	137.455	89.4312	97.7028	chr6H:392533906-392557559	Replication protein A 32 kDa subunit B	GO:0003676	PF01336, PF08784	IPR004365, IPR012340, IPR014892
HORVU3Hr1G073910.1	153.308	1.02072	0.267405	3.81712	0.000135018	0.00129916	93.4421	111.668	118.379	161.12	107.398	162.527	227.189	192.764	236.957	170.019	206.522	280.464	188.039	91.8717	137.605	83.6685	112.588	77.3187	chr3H:556371583-556374944	exocyst subunit exo70 family protein E1	GO:0000145, GO:0006887	PF03081	IPR004140, IPR016159
HORVU2Hr1G096380.2	201.879	1.02186	0.223718	4.56763	4.93281e-06	7.37879e-05	211.032	200.265	234.089	46.3495	29.8327	67.9961	504.207	449.111	356.898	102.581	114.833	155.9	335.035	270.822	386.288	60.5103	45.5141	62.5579	chr2H:674253924-674257860	Branched-chain-amino-acid aminotransferase 6	GO:0003824, GO:0004084, GO:0008152, GO:0009081	PF01063	IPR001544, IPR005786, IPR018300
HORVU7Hr1G053760.1	69.8988	1.02286	0.209682	4.87815	1.07088e-06	1.84559e-05	52.4956	47.9897	48.9539	52.9708	53.6988	63.0208	86.9904	100.924	116.04	78.8356	92.5789	95.5769	63.9525	55.123	59.684	70.2218	61.484	57.6376	chr7H:211014500-211017739	unknown protein; Has 97 Blast hits to 85 proteins in 31 species: Archae - 0; Bacteria - 14; Metazoa - 7; Fungi - 19; Plants - 37; Viruses - 0; Other Eukaryotes - 20 (source: NCBI BLink).	none	none	none
HORVU4Hr1G081330.3	142.088	1.02311	0.303262	3.3737	0.000741658	0.0055372	45.1462	23.9948	35.6028	165.534	261.036	121.066	80.2339	79.7298	51.6819	87.384	124.625	80.692	186.13	166.168	174.907	301.804	302.629	269.21	chr4H:619001793-619008464	Boron transporter 4	GO:0006820, GO:0016021	PF00955	IPR011531
HORVU5Hr1G055560.21	67.8911	1.02395	0.26985	3.79452	0.00014793	0.00140853	66.1444	47.9897	55.1844	52.9708	49.2239	36.4857	117.395	108.998	117.016	77.8857	64.0931	86.1759	76.3612	42.3409	67.1445	37.352	68.6704	50.6086	chr5H:436163582-436168732	nucleobase-ascorbate transporter 7	GO:0005215, GO:0006810, GO:0016020, GO:0055085	PF00860	IPR000515, IPR006043
HORVU3Hr1G019510.1	577.392	1.02455	0.211516	4.84386	1.27341e-06	2.16615e-05	417.865	568.493	373.83	339.896	462.406	444.462	757.577	1125.3	885.418	788.356	918.668	918.949	271.082	314.76	270.236	365.303	594.079	576.376	chr3H:54949489-54951790	Zinc finger CCCH domain-containing protein 2	GO:0046872	PF00642	IPR000571
HORVU3Hr1G093330.1	112.556	1.0264	0.178944	5.73588	9.70058e-09	2.67708e-07	60.8949	61.8328	76.5461	83.8705	74.5816	112.774	133.442	137.256	136.518	127.277	137.088	119.079	116.451	131.816	115.223	135.961	132.55	132.848	chr3H:641890834-641897032	Polyglutamine-binding protein 1	GO:0005515	PF00397	IPR001202
HORVU3Hr1G038490.1	384.917	1.02664	0.181919	5.64339	1.66735e-08	4.34706e-07	171.136	180.884	178.014	251.611	258.052	320.079	423.128	368.372	287.663	621.186	870.598	799.869	289.218	315.559	247.026	390.702	488.678	466.724	chr3H:222343565-222346909	Chromosome 3B, genomic scaffold, cultivar Chinese Spring	GO:0005515	PF13371	IPR011990
HORVU4Hr1G007560.1	487.75	1.02667	0.179517	5.71908	1.07102e-08	2.92258e-07	298.175	264.866	236.759	474.53	429.59	678.303	528.699	560.127	539.247	697.172	952.495	812.404	230.993	215.699	195.631	486.323	643.586	534.905	chr4H:19929391-19933955	ubiquitin-conjugating enzyme 13	none	PF00179	IPR000608, IPR016135
HORVU6Hr1G091310.3	559.205	1.02802	0.234261	4.38837	1.14201e-05	0.000153516	404.216	448.519	466.397	238.369	225.237	427.878	969.563	825.557	895.169	484.411	692.562	772.45	641.434	425.805	653.209	448.971	575.714	470.239	chr6H:575418650-575424456	pumilio 4	GO:0003723, GO:0005488	PF00806, PF07990	IPR001313, IPR011989, IPR012940, IPR016024
HORVU0Hr1G022280.8	49.4354	1.02884	0.27061	3.80195	0.000143563	0.00137256	32.5473	23.9948	38.273	37.521	37.2908	59.7039	52.3632	71.6559	70.2094	60.7889	69.4342	75.2081	39.1351	43.9386	49.7367	38.8461	46.3126	42.8768	chrUn:114430202-114433556	3-hydroxyisobutyrate dehydrogenase	GO:0004616, GO:0008442, GO:0016491, GO:0051287, GO:0055114	PF03446, PF14833	IPR002204, IPR006115, IPR008927, IPR011548, IPR013328, IPR016040, IPR029154
HORVU1Hr1G075640.1	713.889	1.03119	0.149997	6.87477	6.20891e-12	3.12789e-10	638.346	647.86	757.45	103.735	105.906	155.894	1510.09	1243.38	1423.69	267.851	367.645	354.105	1513.86	1427.61	1570.85	251.753	285.062	224.927	chr1H:511720502-511726835	ABC transporter ATP-binding protein NatA	GO:0005524, GO:0016887	PF00005, PF12698	IPR003439, IPR003593, IPR017871, IPR027417
HORVU1Hr1G004330.4	166.933	1.03131	0.253765	4.06404	4.82311e-05	0.000539658	91.3423	107.054	138.851	231.747	289.377	147.601	227.189	207.903	255.484	137.725	202.962	218.574	85.9064	106.252	120.197	123.262	169.281	144.094	chr1H:9071486-9082219	RING/U-box superfamily protein	GO:0005515, GO:0008270	PF06547, PF13639	IPR001841, IPR010543, IPR013083
HORVU7Hr1G098540.1	78.5075	1.03131	0.269941	3.82051	0.000133174	0.00128555	62.9947	55.3727	54.2943	52.9708	50.7155	89.5558	84.4567	135.238	133.593	73.1366	87.2378	87.7428	88.7699	65.5085	77.0919	74.704	87.0358	52.7173	chr7H:598341043-598368078	RING/U-box superfamily protein	GO:0005515, GO:0008270	PF13639	IPR001841, IPR013083
HORVU5Hr1G010880.2	1995.58	1.03473	0.264262	3.91554	9.02016e-05	0.000922742	1838.4	2151.23	2095.23	79.4562	104.414	49.7532	3220.33	4700.02	4547.03	123.477	52.5207	83.8257	4576.9	5668.88	5941.05	310.769	191.638	185.565	chr5H:28167279-28168370	germin-like protein 2	GO:0030145, GO:0045735	PF00190	IPR001929, IPR006045, IPR011051, IPR014710, IPR019780
HORVU7Hr1G085680.3	56.8447	1.03539	0.323941	3.19623	0.00139235	0.00931951	31.4974	56.2956	58.7447	11.0356	11.9331	13.2675	104.726	79.7298	117.016	39.8927	25.8153	29.7699	131.723	124.626	119.368	31.3757	10.3804	26.0072	chr7H:518553259-518561297	ABC transporter ATP-binding protein NatA	GO:0005524, GO:0016887	PF00005, PF12698	IPR003439, IPR003593, IPR017871, IPR027417
HORVU1Hr1G059350.1	65.299	1.0354	0.286078	3.61928	0.000295424	0.00254934	34.6471	33.2236	31.1525	57.385	55.1904	61.3623	57.4306	69.6374	76.0602	78.8356	107.712	101.061	51.5438	34.352	69.6314	75.4511	106.2	74.5072	chr1H:432715786-432721535	Phospholipid/glycerol acyltransferase family protein	GO:0008152, GO:0016746	PF01553	IPR002123
HORVU2Hr1G051140.2	138.544	1.03607	0.222874	4.6487	3.34026e-06	5.20074e-05	118.64	116.283	104.138	46.3495	47.7323	59.7039	182.426	207.903	305.216	75.0363	45.3993	74.4247	276.809	341.922	305.881	64.9925	59.0885	61.855	chr2H:298818468-298826674	Receptor-like protein kinase 2	GO:0004672, GO:0005515, GO:0005524, GO:0006468	PF00069, PF08263, PF13855	IPR000719, IPR001611, IPR002290, IPR003591, IPR008271, IPR011009, IPR013210, IPR013320, IPR017441, IPR032675
HORVU2Hr1G098600.4	72.2354	1.03711	0.320205	3.23888	0.00119999	0.00823452	57.7451	21.2262	29.3723	86.0776	79.0565	96.1896	80.2339	68.6282	71.1845	111.13	98.8102	130.831	52.4983	28.7598	29.0131	69.4747	95.8192	94.1883	chr2H:684033041-684036460	FAR1-related sequence 5	GO:0008270	PF03101, PF10551	IPR004330, IPR006564, IPR007527, IPR018289
HORVU2Hr1G063620.3	62.8692	1.03874	0.264959	3.92039	8.8407e-05	0.000908208	85.0428	118.128	63.195	0	5.96653	11.6091	173.136	191.755	182.349	25.6453	22.2546	23.5025	65.8615	46.3353	69.6314	12.6997	18.3653	16.1666	chr2H:430104806-430110278	ERD (early-responsive to dehydration stress) family protein	GO:0016020	PF02714, PF13967, PF14703	IPR003864, IPR027815, IPR032880
HORVU3Hr1G020780.5	1007.27	1.03929	0.248567	4.18115	2.90043e-05	0.000346152	346.471	330.39	272.362	829.876	1208.22	1165.88	444.242	701.42	805.457	1338.31	2329.61	2044.72	652.888	998.605	681.393	1182.56	1457.25	1341.13	chr3H:65421776-65425681	Alkaline alpha-galactosidase seed imbibition protein	GO:0003824	PF05691	IPR008811, IPR013785, IPR017853
HORVU0Hr1G022240.6	200.22	1.03951	0.260168	3.99553	6.45504e-05	0.000696592	58.7951	73.8302	57.8546	143.463	199.879	288.569	124.996	137.256	129.692	378.031	441.53	387.008	103.088	71.1007	74.605	219.63	368.105	346.529	chrUn:114384277-114387484	Sec14p-like phosphatidylinositol transfer family protein	none	PF00650	IPR001251, IPR011074
HORVU1Hr1G092240.6	142.319	1.04043	0.211791	4.91255	8.99013e-07	1.58324e-05	160.636	236.257	209.167	13.2427	31.3243	33.1688	403.703	377.455	467.087	48.4411	57.8618	39.9543	106.906	141.403	155.013	31.3757	25.5518	23.1956	chr1H:550241471-550244025	Glucan endo-1,3-beta-glucosidase 13	GO:0004553, GO:0005975	PF00332, PF07983	IPR000490, IPR012946, IPR013781, IPR017853
HORVU4Hr1G021220.1	123.139	1.04272	0.239296	4.35746	1.3158e-05	0.000173429	62.9947	79.3675	89.8971	119.184	101.431	119.408	152.022	186.709	141.394	176.668	200.291	213.873	120.269	63.9107	63.8288	97.8623	108.595	118.79	chr4H:107419792-107478623	Cyclin family protein	GO:0000079, GO:0006355, GO:0019901	PF00134	IPR006671, IPR013763, IPR015429
HORVU1Hr1G075620.13	282.238	1.04377	0.1777	5.87375	4.26042e-09	1.281e-07	321.273	264.866	280.372	33.1068	50.7155	41.461	632.581	560.127	591.904	101.631	145.99	129.264	562.209	525.666	629.169	52.2928	66.2749	91.3767	chr1H:511566483-511571516	ABC transporter ATP-binding protein NatA	GO:0005524, GO:0016887	PF00005, PF12698	IPR003439, IPR003593, IPR017871, IPR027417
HORVU6Hr1G091130.9	1838.24	1.04497	0.139233	7.50517	6.135e-14	4.03044e-12	1292.44	1285.57	1251.44	1070.45	1170.93	1476.01	2526.94	2642.18	2732.31	1802.77	2626.04	2219.42	1903.3	1940.49	2016.82	1610.62	1894.82	1625.8	chr6H:574789466-574793547	3-ketoacyl-CoA thiolase	GO:0003824, GO:0008152, GO:0016747	PF00108, PF02803	IPR002155, IPR016039, IPR020610, IPR020613, IPR020615, IPR020616, IPR020617
HORVU6Hr1G012260.9	337.012	1.04598	0.190999	5.47639	4.34091e-08	1.04566e-06	200.533	203.956	266.131	297.961	289.377	278.618	499.984	471.314	414.43	477.763	544.791	607.149	221.448	122.229	200.605	294.334	347.345	328.253	chr6H:23621445-23626331	HVA22-like protein G	none	PF03134	IPR004345
HORVU4Hr1G088910.12	542.02	1.04903	0.193754	5.41425	6.1546e-08	1.4386e-06	353.82	356.231	391.631	370.796	267.002	504.166	808.251	719.587	751.825	626.885	791.372	863.326	520.211	482.526	478.301	390.702	552.557	527.173	chr4H:641271573-641284731	Protein kinase superfamily protein	GO:0004672, GO:0005524, GO:0006468	PF00069	IPR000719, IPR002290, IPR011009, IPR017441
HORVU4Hr1G008470.1	279.991	1.05255	0.165997	6.34078	2.28604e-10	8.60116e-09	203.683	232.565	285.713	200.848	161.096	139.309	509.274	517.739	472.938	243.155	203.852	186.453	411.396	309.168	358.104	208.424	185.25	210.869	chr4H:23028397-23037458	Dihydroxyacetone kinase	GO:0004371, GO:0005524, GO:0006071	PF02733, PF02734	IPR004006, IPR004007, IPR012734
HORVU5Hr1G109640.1	81.6131	1.05327	0.296651	3.55052	0.000384475	0.00317347	49.3458	62.7557	62.3049	52.9708	73.09	66.3377	69.2545	174.598	119.941	83.5847	99.7004	82.2588	70.6341	90.2739	105.276	63.4984	63.081	80.1303	chr5H:630447698-630451103	unknown function	none	none	none
HORVU6Hr1G089780.1	190.972	1.0542	0.170492	6.18331	6.27732e-10	2.17444e-08	150.137	116.283	131.73	200.848	162.588	230.523	262.66	266.439	296.44	152.922	199.401	177.836	193.767	146.196	179.052	180.784	203.616	186.268	chr6H:570675006-570678815	glutathione reductase	GO:0016491, GO:0045454, GO:0050660, GO:0055114	PF02852, PF07992	IPR004099, IPR016156, IPR023753
HORVU2Hr1G046370.3	239.438	1.05469	0.252458	4.17769	2.94491e-05	0.000350462	103.941	94.1335	105.028	216.297	232.695	416.269	163.846	208.912	257.434	285.898	351.622	284.381	168.949	133.414	152.526	288.358	433.582	412.601	chr2H:247602313-247603295	18.8 kDa class V heat shock protein	none	PF00011	IPR002068, IPR008978
HORVU4Hr1G017390.1	73.1111	1.05539	0.253943	4.15599	3.23887e-05	0.000380903	65.0945	59.0642	72.0957	17.6569	13.4247	31.5104	164.691	106.979	135.543	18.9965	9.792	20.3689	165.131	195.727	179.052	22.4112	15.9699	22.4927	chr4H:76087814-76091007	Eukaryotic aspartyl protease family protein	GO:0004190, GO:0006508	PF14541, PF14543	IPR001969, IPR021109, IPR032799, IPR032861
HORVU4Hr1G072900.8	81.215	1.05594	0.311472	3.39018	0.000698475	0.00526924	48.2959	47.0668	59.6347	68.4206	35.7992	101.165	100.503	114.044	108.239	76.9359	90.7986	119.863	97.3605	71.1007	76.2629	59.7632	108.595	78.0216	chr4H:586705687-586711701	Exosome component 10	GO:0000166, GO:0003676, GO:0003824, GO:0005622, GO:0006139, GO:0008408, GO:0044237	PF00570, PF01612	IPR002121, IPR002562, IPR010997, IPR012337
HORVU3Hr1G001230.3	46.252	1.05902	0.317809	3.33225	0.000861473	0.00623408	26.2478	47.0668	39.1631	28.6925	37.2908	51.4117	69.2545	73.6744	92.6374	40.8425	69.4342	75.2081	41.9987	38.3464	33.9867	25.3994	15.1714	26.7101	chr3H:2664243-2675706	Disease resistance protein	GO:0043531	PF00931	IPR002182, IPR027417, IPR032675
HORVU5Hr1G057090.4	119.509	1.06065	0.276434	3.83689	0.000124604	0.00121627	52.4956	33.2236	52.5142	128.013	164.08	106.14	86.1458	90.8314	111.165	125.377	213.644	165.301	92.588	135.011	155.842	150.902	132.55	155.34	chr5H:447602926-447607698	alcohol dehydrogenase 1	GO:0055114	PF00107, PF08240	IPR011032, IPR013149, IPR013154, IPR016040
HORVU6Hr1G054650.7	125.253	1.06066	0.216781	4.89276	9.94321e-07	1.72643e-05	37.7968	38.7609	64.0851	192.019	217.778	212.281	98.8143	100.924	95.5628	179.517	180.707	213.873	47.7258	47.1342	68.8024	158.373	154.908	145.5	chr6H:346245354-346249318	Mitochondrial transcription termination factor family protein	GO:0003690, GO:0005739, GO:0006355	PF02536	IPR003690
HORVU1Hr1G002960.1	66.2915	1.06091	0.285271	3.71898	0.000200031	0.00182342	31.4974	40.6066	36.4929	46.3495	53.6988	84.5805	71.7882	66.6097	88.7368	71.237	108.602	79.1252	65.8615	51.9275	60.513	62.0043	99.8117	73.8043	chr1H:6247444-6254886	Chromosome 3B, genomic scaffold, cultivar Chinese Spring	none	none	none
HORVU3Hr1G093980.5	94.6472	1.06347	0.27859	3.81732	0.00013491	0.00129872	36.7469	66.4472	43.6135	97.1132	107.398	150.918	80.2339	115.053	113.115	88.3338	158.452	112.029	61.089	68.704	54.7104	121.768	118.975	108.949	chr3H:644803329-644805835	Protein of unknown function (DUF707)	none	PF05212	IPR007877
HORVU3Hr1G095400.2	117.768	1.06392	0.315401	3.37324	0.000742884	0.00554066	40.9466	59.9871	33.8227	97.1132	171.538	172.478	53.2077	130.192	99.4633	177.617	212.754	205.255	45.8167	53.5252	41.4472	145.673	194.832	184.159	chr3H:649837156-649841877	TCP family transcription factor	none	PF03634	IPR005333, IPR017887
HORVU4Hr1G026390.4	154.237	1.06418	0.248877	4.27592	1.9035e-05	0.000238586	133.339	167.041	151.312	99.3203	44.749	71.313	379.211	308.827	256.459	100.682	125.516	150.416	190.903	110.246	171.592	105.333	110.192	99.8115	chr4H:158991193-159064986	zinc induced facilitator-like 1	GO:0016021, GO:0055085	PF07690	IPR011701, IPR020846
HORVU1Hr1G038650.1	35.7376	1.06563	0.27647	3.8544	0.000116013	0.00114521	45.1462	56.2956	48.0638	4.41423	2.98327	0	108.949	97.8961	106.289	2.84948	3.56073	7.83418	43.9077	43.9386	57.1972	5.22928	2.39548	6.32608	chr1H:268908349-268909812	BTB/POZ domain-containing protein	GO:0005515	PF00651, PF00917	IPR000210, IPR002083, IPR008974, IPR011333
HORVU2Hr1G096080.12	103.306	1.066	0.276796	3.8512	0.000117542	0.00115703	59.845	59.0642	77.4361	88.2847	58.1737	109.457	140.198	123.127	148.22	119.678	171.805	150.416	120.269	60.7152	95.3287	73.2099	109.394	94.8912	chr2H:672929572-672934477	Transmembrane protein 184C	none	PF03619	IPR005178
HORVU6Hr1G014080.3	624.07	1.068	0.199715	5.34764	8.91065e-08	2.00796e-06	145.938	177.193	170.894	982.167	860.672	1184.13	351.34	342.132	343.246	811.152	1334.38	1287.94	244.356	208.509	260.289	696.988	899.902	932.042	chr6H:30049304-30053126	StAR-related lipid transfer protein 7, mitochondrial	GO:0008289	none	IPR002913, IPR023393
HORVU3Hr1G070620.18	117.716	1.06888	0.303972	3.51637	0.000437488	0.00354678	25.1979	35.9922	29.3723	114.77	129.772	223.89	50.674	51.4711	88.7368	226.059	293.76	266.362	39.1351	30.3576	42.2762	153.89	171.676	145.5	chr3H:534070489-534073517	Auxin-responsive protein IAA6	GO:0005515, GO:0005634, GO:0006355	PF02309	IPR000270, IPR003311
HORVU5Hr1G024340.9	84.061	1.0694	0.314078	3.40488	0.000661929	0.00502246	70.3441	44.2981	69.4255	48.5566	52.2071	87.8974	142.732	118.081	124.817	69.3373	136.198	130.047	86.8609	47.1342	84.5524	62.0043	77.4538	61.1521	chr5H:130589796-130592940	ATP-dependent 6-phosphofructokinase 7	GO:0003872, GO:0006002, GO:0006096	PF00365	IPR000023, IPR022953
HORVU5Hr1G076140.7	990.221	1.06951	0.148743	7.19031	6.46456e-13	3.68146e-11	840.979	946.873	893.631	655.514	648.86	543.969	1604.68	1751.03	2274	860.542	804.725	654.937	968.833	1217.5	1071.83	713.423	715.45	657.209	chr5H:549535587-549539343	D-ribulose-5-phosphate-3-epimerase	GO:0003824, GO:0005975, GO:0008152, GO:0016857	PF00834	IPR000056, IPR011060, IPR013785
HORVU7Hr1G017190.1	425.192	1.0705	0.217326	4.9258	8.40165e-07	1.49595e-05	390.567	392.223	338.227	169.948	195.404	131.017	655.384	580.312	1118.47	288.747	416.605	346.271	578.436	592.772	557.051	290.599	316.203	295.217	chr7H:21858139-21861364	Hypersensitive-induced response protein 4	none	PF01145	IPR001107
HORVU4Hr1G023470.7	99.4222	1.07158	0.190816	5.61579	1.95664e-08	5.00676e-07	98.6917	118.128	132.621	24.2783	22.3745	16.5844	231.411	261.393	243.783	38.9429	24.9251	28.203	127.905	158.179	162.473	37.352	33.5367	28.8188	chr4H:126991510-126996590	Cytochrome P450 superfamily protein	GO:0005506, GO:0016705, GO:0020037, GO:0055114	PF00067	IPR001128, IPR002401, IPR017972
HORVU3Hr1G079260.2	290.714	1.07372	0.253757	4.2313	2.32346e-05	0.000284254	26.2478	48.9125	36.4929	576.058	763.716	588.747	87.835	88.8129	59.4829	352.386	397.021	413.644	56.3164	35.9498	70.4603	547.58	546.169	537.014	chr3H:582494388-582498825	Ribonuclease 3	GO:0003723, GO:0004525, GO:0006396	none	IPR000999
HORVU6Hr1G086940.6	965.19	1.07458	0.290401	3.70034	0.000215312	0.00194077	109.191	177.193	157.542	856.361	845.756	1436.21	252.526	393.603	290.589	2161.8	3354.21	3114.09	171.813	160.576	162.473	765.716	1688.01	1275.76	chr6H:562778599-562781851	Bifunctional nuclease	GO:0004518	PF02577	IPR003729
HORVU7Hr1G105350.3	53.9149	1.07544	0.317252	3.38986	0.000699291	0.00527349	38.8467	37.838	42.7234	39.7281	41.7657	33.1688	55.7414	77.7113	118.966	57.9394	62.3127	70.5076	37.2261	51.1286	40.6183	35.8579	56.693	71.6956	chr7H:616898786-616906412	RNI-like superfamily protein	none	none	IPR032675
HORVU7Hr1G026740.1	57.7305	1.07659	0.314977	3.41798	0.000630868	0.00483455	15.7487	25.8406	18.6915	83.8705	70.1067	79.6052	42.2284	53.4896	32.1793	88.3338	98.8102	92.4433	23.8629	29.5587	39.7894	61.2573	87.0358	96.297	chr7H:46391922-46394128	F-box protein	none	none	IPR032675
HORVU3Hr1G060920.3	639.25	1.07779	0.17028	6.32953	2.45907e-10	9.20264e-09	817.881	832.436	785.042	44.1423	95.4645	94.5312	1519.38	2001.32	1620.67	242.206	209.193	174.702	874.336	796.488	939.194	126.25	165.288	167.993	chr3H:464088660-464091691	Hydroxyacylglutathione hydrolase-like protein	none	PF00753	IPR001279
HORVU3Hr1G107170.1	119.925	1.07925	0.24225	4.45509	8.38565e-06	0.000118422	164.836	143.969	146.862	0	0	0	244.08	356.261	362.748	1.89965	0	0	197.585	246.056	288.473	4.48224	0	1.4058	chr3H:672555204-672557197	Glutathione S-transferase family protein	GO:0005515	PF00043, PF13417	IPR004045, IPR004046, IPR010987, IPR012336
HORVU2Hr1G093020.1	56.8563	1.08189	0.269609	4.01281	6.00002e-05	0.000653886	36.7469	30.455	47.1737	48.5566	37.2908	31.5104	65.8762	78.7206	98.4881	72.1868	88.128	64.2402	50.5893	49.5308	33.9867	61.2573	59.0885	69.5869	chr2H:656410958-656417136	undescribed protein	GO:0000785, GO:0000786, GO:0003677, GO:0005634, GO:0006334, GO:0006355	PF00538	IPR000116, IPR005818, IPR011991, IPR017956, IPR020478
HORVU1Hr1G045070.1	153.221	1.08245	0.204968	5.28107	1.28428e-07	2.79778e-06	61.9448	78.4446	64.0851	187.605	164.08	194.038	134.286	155.423	144.319	189.965	264.384	213.873	104.997	150.19	98.6444	184.519	172.475	194.703	chr1H:327281387-327286602	Maf-like protein	GO:0005737	PF02545	IPR003697, IPR029001
HORVU4Hr1G019530.3	450.49	1.08289	0.165193	6.55532	5.55234e-11	2.33187e-09	365.369	402.375	394.301	233.954	211.812	359.882	720.416	844.732	898.095	434.071	437.97	525.673	474.394	409.828	502.341	289.852	287.458	316.304	chr4H:94469623-94473993	calcium-dependent protein kinase 2	GO:0004672, GO:0005509, GO:0005524, GO:0006468	PF00069, PF13499	IPR000719, IPR002048, IPR002290, IPR008271, IPR011009, IPR011992, IPR017441, IPR018247
HORVU1Hr1G050830.3	292.138	1.08538	0.326613	3.32312	0.000890154	0.00639885	50.3958	69.2158	47.1737	388.453	526.546	787.76	74.3219	134.229	146.27	214.661	458.444	262.445	134.587	127.023	145.065	633.49	591.683	466.724	chr1H:377072350-377078683	dihydroflavonol 4-reductase-like1	GO:0003824, GO:0050662	PF01370	IPR001509, IPR016040
HORVU1Hr1G004690.10	50.8226	1.08589	0.305384	3.55581	0.000376812	0.00312747	50.3958	35.9922	50.734	4.41423	11.9331	24.8766	84.4567	80.739	125.792	63.6384	60.5324	57.1895	45.8167	51.9275	61.3419	26.8934	47.9096	30.2246	chr1H:9671371-9673001	protein kinase 1B	GO:0004672, GO:0004713, GO:0005524, GO:0006468	PF07714	IPR000719, IPR001245, IPR011009, IPR017441, IPR020635
HORVU5Hr1G019030.9	233.424	1.08655	0.164654	6.59897	4.14037e-11	1.78907e-09	213.132	180.884	186.915	61.7993	56.682	58.0455	396.947	399.658	435.883	135.825	104.151	159.034	492.53	478.532	560.367	91.1389	79.0508	111.058	chr5H:80721387-80726947	ATP-dependent 6-phosphofructokinase	GO:0003872, GO:0005524, GO:0006096, GO:0047334	PF00365	IPR000023, IPR011183, IPR013981
HORVU1Hr1G042250.8	69.6499	1.08986	0.288117	3.7827	0.000155136	0.00146318	73.4938	68.293	48.9539	6.62135	20.8829	24.8766	115.706	182.672	107.264	52.2404	67.6538	73.6413	86.8609	134.213	113.565	26.8934	23.1563	26.7101	chr1H:305336521-305340701	Protein of unknown function, DUF547	GO:0009055, GO:0015035, GO:0035556, GO:0045454	PF00462, PF00610, PF04784	IPR000591, IPR002109, IPR006869, IPR011991, IPR012336
HORVU2Hr1G092930.1	329.226	1.09378	0.181813	6.01594	1.78848e-09	5.70489e-08	284.526	296.244	317.755	225.126	140.213	253.742	638.493	622.7	657.238	321.991	364.975	441.848	276.809	208.509	239.565	197.219	198.026	241.094	chr2H:655873271-655877892	casein kinase II beta subunit 4	GO:0005956, GO:0019887	PF01214	IPR000704, IPR016149, IPR016150
HORVU0Hr1G002710.1	117.843	1.09756	0.284471	3.85827	0.000114194	0.00113045	57.7451	50.7583	56.0744	50.7637	19.3912	81.2636	124.151	97.8961	129.692	112.079	125.516	152.766	197.585	194.928	204.749	135.214	142.93	187.674	chrUn:11587795-11638880	Transformation/transcription domain-associated protein	GO:0005488	none	IPR011989, IPR016024
HORVU7Hr1G054760.2	287.074	1.09864	0.240769	4.56304	5.04186e-06	7.53116e-05	213.132	239.025	198.486	119.184	108.889	228.865	456.911	442.046	494.391	369.482	467.346	441.064	271.082	198.123	262.776	161.361	278.674	216.492	chr7H:221851240-221855098	Protein S-acyltransferase 8	GO:0008270	PF01529	IPR001594
HORVU5Hr1G095340.1	132.136	1.09892	0.320259	3.43134	0.000600616	0.00464137	100.792	84.9048	113.039	150.084	225.237	102.823	168.069	303.781	168.698	156.721	107.712	101.061	74.4522	127.023	103.618	109.815	70.2674	110.355	chr5H:598135040-598135963	HMG-Y-related protein A	GO:0000786, GO:0003677, GO:0005634, GO:0006334	PF00538	IPR005818, IPR011991
HORVU3Hr1G094220.6	62.5019	1.10018	0.332184	3.31197	0.000926424	0.00660826	37.7968	25.8406	40.9432	19.8641	23.8661	48.0948	50.674	69.6374	104.339	93.083	121.065	116.729	50.5893	63.9107	57.1972	56.028	87.0358	58.3405	chr3H:645235519-645238322	Transcription and mRNA export factor SUS1	none	PF10163	none
HORVU2Hr1G028940.14	48.3847	1.10039	0.307626	3.57705	0.000347488	0.00293168	25.1979	18.4576	16.9113	94.906	96.9561	66.3377	46.4512	36.3326	45.8311	61.7387	49.8502	48.5719	26.7264	22.3688	22.3815	66.4866	49.5066	75.9129	chr2H:99135599-99140665	4-alpha-glucanotransferase	GO:0004134, GO:0005975	PF02446	IPR003385, IPR013781, IPR017853
HORVU3Hr1G025640.8	133.912	1.10178	0.20884	5.27569	1.32254e-07	2.87516e-06	86.0928	105.208	110.369	88.2847	80.5482	129.358	226.344	198.82	223.305	132.026	189.609	190.37	112.633	82.2851	118.539	107.574	116.58	112.464	chr3H:101541945-101547237	Importin subunit alpha-2	GO:0005488, GO:0005515, GO:0005634, GO:0005737, GO:0006606, GO:0008565	PF00514	IPR000225, IPR011989, IPR016024, IPR024931
HORVU6Hr1G076190.1	380.772	1.10406	0.211736	5.2143	1.84517e-07	3.85151e-06	211.032	190.113	186.025	152.291	192.421	341.639	446.776	376.446	437.833	567.046	673.868	784.984	295.9	306.772	348.986	431.789	461.529	448.449	chr6H:524528214-524532992	oxoprolinase 1	GO:0003824, GO:0016787	PF01968, PF02538, PF05378	IPR002821, IPR003692, IPR008040
HORVU2Hr1G101370.5	146.906	1.10412	0.287635	3.83862	0.000123726	0.00120939	53.5455	47.9897	43.6135	203.055	170.046	227.207	70.9436	98.9053	142.369	156.721	302.662	259.311	46.7712	35.9498	54.7104	239.8	235.556	255.152	chr2H:693684131-693687409	RING/U-box superfamily protein	GO:0005515, GO:0008270	PF13639	IPR001841, IPR013083
HORVU6Hr1G035730.3	50.0627	1.10675	0.330331	3.35042	0.0008069	0.00591059	48.2959	54.4498	59.6347	6.62135	4.4749	0	84.4567	114.044	152.12	12.3477	13.3527	9.40101	72.5432	122.229	114.394	8.96448	16.7684	7.02898	chr6H:174233789-174236150	Cytochrome P450 superfamily protein	GO:0005506, GO:0016705, GO:0020037, GO:0055114	PF00067	IPR001128, IPR002401, IPR017972
HORVU5Hr1G028340.1	327.818	1.10749	0.161274	6.8671	6.55211e-12	3.28499e-10	217.332	239.025	215.397	214.09	241.645	288.569	386.812	506.637	555.824	327.69	421.056	379.174	348.398	348.314	348.157	256.235	320.994	285.376	chr5H:167139622-167146098	WRKY DNA-binding protein 3	GO:0003700, GO:0006355, GO:0043565	PF03106	IPR003657
HORVU3Hr1G078300.5	305.428	1.11071	0.181748	6.11127	9.88393e-10	3.29837e-08	128.089	140.277	110.369	247.197	244.628	278.618	274.484	315.891	227.205	364.733	500.282	423.829	319.763	436.191	338.209	368.291	412.023	367.615	chr3H:577640545-577643986	serine carboxypeptidase-like 19	GO:0004185, GO:0006508	PF00450	IPR001563, IPR029058
HORVU1Hr1G080520.1	99.4205	1.11112	0.233138	4.76592	1.87997e-06	3.06604e-05	92.3922	115.36	104.138	61.7993	64.1402	67.9961	213.675	222.032	238.907	36.0934	66.7637	39.9543	67.7706	84.6817	123.513	63.4984	61.484	65.3695	chr1H:525567058-525571140	Choline/ethanolamine kinase	none	PF01633	IPR011009
HORVU7Hr1G011890.2	382.418	1.11242	0.23481	4.73753	2.16336e-06	3.4875e-05	335.972	283.324	412.103	174.362	198.387	265.351	935.78	595.45	698.193	319.142	340.94	440.281	529.756	290.794	407.841	211.412	230.765	213.681	chr7H:16666788-16673955	SPX domain-containing membrane protein	GO:0016021, GO:0055085	PF03105, PF07690	IPR004331, IPR011701, IPR020846
HORVU6Hr1G014450.1	569.078	1.11313	0.134958	8.24799	1.61087e-16	1.54857e-14	500.808	538.038	547.393	459.08	419.149	421.244	1131.72	987.035	1313.5	332.439	407.703	415.995	505.893	608.75	610.932	383.232	338.561	321.927	chr6H:30651156-30657609	BAX inhibitor 1	none	PF01027	IPR006214
HORVU2Hr1G106020.2	864.925	1.11442	0.169025	6.59319	4.30482e-11	1.84491e-09	645.696	697.696	675.564	478.944	525.055	643.475	1255.87	1837.82	1279.37	754.162	1054.87	836.69	1048.06	1161.58	1073.48	472.129	575.714	552.478	chr2H:708297044-708299453	PLATZ transcription factor family protein	none	PF04640	IPR006734
HORVU3Hr1G035900.1	322.837	1.11643	0.164493	6.78712	1.14392e-11	5.46085e-10	267.727	240.871	218.067	207.469	153.638	202.33	551.502	484.434	537.297	297.296	362.304	344.704	375.124	321.95	377.17	234.571	351.337	283.268	chr3H:201610662-201621265	CinA-like protein	GO:0003824, GO:0008152	PF00994, PF01507	IPR001453, IPR002500, IPR014729
HORVU7Hr1G032340.2	156.577	1.11667	0.25089	4.45082	8.55437e-06	0.000120409	188.984	204.879	180.684	8.82847	8.9498	4.97532	385.123	370.39	490.49	28.4948	12.4625	10.1844	245.31	285.202	315.828	17.1819	23.1563	37.2536	chr7H:66195289-66196396	unknown function	none	none	none
HORVU4Hr1G076160.15	221.493	1.11777	0.233154	4.79412	1.63391e-06	2.71114e-05	56.6952	67.3701	71.2056	408.317	338.601	411.294	137.664	162.487	124.817	267.851	358.743	392.492	76.3612	58.3185	75.434	239.8	404.836	334.579	chr4H:600035079-600037292	Acyl-CoA N-acyltransferases (NAT) superfamily protein	GO:0008080	PF00583	IPR000182, IPR016181
HORVU7Hr1G027480.3	273.846	1.11836	0.198876	5.62342	1.87212e-08	4.82582e-07	270.877	246.408	252.78	86.0776	113.364	150.918	510.119	553.062	608.481	188.066	303.552	258.528	326.444	271.621	351.473	116.538	167.684	153.232	chr7H:48979407-48984144	Protein kinase superfamily protein	GO:0004672, GO:0005524, GO:0006468	PF07714	IPR000719, IPR001245, IPR008271, IPR011009, IPR017441
HORVU2Hr1G031740.4	47.3746	1.1188	0.315506	3.54606	0.000391035	0.00321866	27.2977	30.455	37.383	22.0712	44.749	36.4857	75.1665	63.582	68.2591	39.8927	64.0931	41.5211	65.8615	51.9275	72.1182	23.9053	47.9096	40.0652	chr2H:120919910-120922825	GTP pyrophosphokinase	GO:0015969	PF04607, PF13328	IPR003607, IPR007685
HORVU3Hr1G077800.4	128.753	1.11936	0.256342	4.36666	1.2616e-05	0.000167444	61.9448	72.9074	49.844	92.6989	114.856	132.675	118.239	156.432	126.767	138.675	227.887	184.887	108.815	89.475	76.2629	147.167	233.16	184.862	chr3H:574923257-574927156	unknown function	none	none	none
HORVU2Hr1G032140.1	971.035	1.11985	0.180086	6.21841	5.0223e-10	1.77491e-08	193.184	237.18	226.968	982.167	1011.33	1393.09	505.051	464.249	460.261	1693.54	2489.84	2326.75	322.626	256.442	325.775	1373.81	1660.87	1555.51	chr2H:122769336-122772214	At3g32930-like protein	none	none	none
HORVU3Hr1G090350.1	143.774	1.12073	0.320887	3.4926	0.000478351	0.00383358	67.1943	90.442	68.5354	75.042	71.5984	140.968	122.462	160.469	209.653	217.51	253.702	329.819	70.6341	59.9163	71.2893	120.273	277.077	181.348	chr3H:631484895-631487996	DNA-directed RNA polymerase III subunit RPC4	GO:0003677, GO:0003899, GO:0005666, GO:0006383	PF05132	IPR007811
HORVU6Hr1G060440.5	140.598	1.12126	0.293022	3.82653	0.000129964	0.00126154	54.5954	119.051	74.7659	119.184	77.5649	167.503	137.664	200.838	203.802	132.026	170.915	184.103	76.3612	79.8884	90.355	175.554	239.548	227.036	chr6H:401890375-401893224	E3 ubiquitin-protein ligase RMA1H1	GO:0005515, GO:0008270, GO:0046872	PF00097	IPR001841, IPR013083, IPR017907, IPR018957
HORVU7Hr1G108530.1	160.409	1.1243	0.258161	4.35503	1.33049e-05	0.000175034	65.0945	71.9845	72.0957	337.689	420.64	265.351	103.037	188.727	165.772	73.1366	81.8968	57.9729	192.812	210.107	234.591	85.9096	138.938	121.601	chr7H:625594522-625596327	Peroxidase superfamily protein	GO:0004601, GO:0006979, GO:0020037, GO:0055114	PF00141	IPR000823, IPR002016, IPR010255, IPR019793, IPR019794
HORVU2Hr1G077080.3	1253.62	1.12527	0.210423	5.34766	8.91e-08	2.00796e-06	600.549	751.223	684.464	854.154	735.375	1356.61	1272.76	1606.71	1564.11	1124.59	1634.37	1625.59	1289.55	1084.88	1292.32	1465.69	1926.76	1695.39	chr2H:557575542-557583749	chloride channel C	GO:0005216, GO:0005247, GO:0006821, GO:0016020, GO:0055085	PF00571, PF00654	IPR000644, IPR001807, IPR002251, IPR014743
HORVU5Hr1G049160.23	654.222	1.1272	0.313737	3.59283	0.000327106	0.0027843	120.74	135.663	121.05	386.246	444.507	1028.23	260.127	288.642	275.962	1520.67	2092.82	2114.44	133.632	84.6817	124.342	591.656	1128.27	924.31	chr5H:381276372-381282647	Protein kinase superfamily protein	GO:0000155, GO:0000160, GO:0004672, GO:0005524, GO:0006468	PF00069, PF13426	IPR000014, IPR000700, IPR000719, IPR001610, IPR002290, IPR008271, IPR011009, IPR017441
HORVU6Hr1G038250.1	40.388	1.12958	0.350617	3.22168	0.0012744	0.00865727	35.697	38.7609	39.1631	24.2783	46.2406	24.8766	77.7002	105.97	65.3337	22.7958	22.2546	11.7513	70.6341	61.5141	32.3288	14.9408	15.1714	17.5724	chr6H:193899091-193900164	undescribed protein	none	none	none
HORVU1Hr1G055810.4	37.7752	1.13377	0.353793	3.20461	0.00135244	0.0091018	28.3476	21.2262	26.7021	17.6569	16.408	39.8026	55.7414	65.6005	45.8311	37.0432	36.4975	38.3875	50.5893	52.7264	38.1315	26.1464	54.2975	28.8188	chr1H:408925278-408932140	ATP binding cassette subfamily A4	GO:0005524, GO:0016887	PF00005, PF00037, PF04068	IPR003439, IPR003593, IPR007209, IPR013283, IPR017871, IPR017896, IPR017900, IPR027417
HORVU1Hr1G075670.4	58.147	1.13499	0.269336	4.21402	2.50868e-05	0.000304779	34.6471	46.1439	41.8333	13.2427	25.3578	21.5597	66.7208	95.8776	108.239	31.3443	22.2546	18.0186	125.996	156.581	147.552	33.6168	29.5442	28.1159	chr1H:511920202-511927256	Receptor-like protein kinase 5	GO:0004672, GO:0005515, GO:0005524, GO:0006468	PF07714, PF08263, PF13855	IPR000719, IPR001245, IPR001611, IPR002290, IPR003591, IPR008271, IPR011009, IPR013210, IPR017441, IPR032675
HORVU6Hr1G059100.22	51.1148	1.1379	0.318	3.57831	0.000345827	0.00292178	46.1961	37.838	56.9645	24.2783	29.8327	24.8766	88.6795	111.016	111.165	48.4411	40.0582	50.1387	58.2254	43.1397	36.4736	26.1464	59.887	26.7101	chr6H:390755886-390760939	unknown function	none	PF12579	IPR022228
HORVU4Hr1G073730.1	209.16	1.13856	0.261349	4.35647	1.32179e-05	0.000174109	146.988	197.496	118.379	161.12	268.494	155.894	228.878	444.065	347.146	218.46	226.106	229.541	123.132	102.257	103.618	191.242	265.898	236.174	chr4H:591291370-591293329	Protein of unknown function (DUF506)	none	PF04720	IPR006502
HORVU2Hr1G118410.1	302.177	1.1392	0.200928	5.66968	1.43065e-08	3.78086e-07	156.437	202.11	145.972	278.097	310.26	268.668	292.22	352.224	468.062	391.328	541.231	426.963	232.902	322.749	276.868	277.152	249.928	246.014	chr2H:742278295-742284032	Plant cysteine oxidase 3	GO:0016702, GO:0055114	PF07847	IPR011051, IPR012864, IPR014710
HORVU2Hr1G100740.27	132.031	1.14056	0.220966	5.16172	2.44692e-07	4.9642e-06	115.49	121.82	153.982	66.2135	43.2574	53.0701	237.323	296.716	330.569	93.083	137.088	108.895	165.131	104.654	132.631	67.2336	67.8719	81.5361	chr2H:692063952-692071843	DNA ligase IV	GO:0003677, GO:0003909, GO:0003910, GO:0005524, GO:0006281, GO:0006310, GO:0051103, GO:0071897	PF00533, PF01068, PF04675, PF04679, PF11411	IPR000977, IPR001357, IPR012308, IPR012309, IPR012310, IPR012340, IPR016059, IPR021536
HORVU1Hr1G059810.2	561.583	1.14229	0.236213	4.83585	1.32577e-06	2.24428e-05	229.931	267.635	293.723	514.258	441.523	638.5	589.508	567.192	590.929	770.309	862.586	853.142	661.479	297.984	469.183	543.098	839.216	678.296	chr1H:434921787-434930460	AMP deaminase	GO:0003876, GO:0009168, GO:0019239, GO:0032264	PF00962	IPR001365, IPR006329, IPR006650, IPR032466
HORVU5Hr1G097500.3	164.852	1.14378	0.283473	4.03486	5.46339e-05	0.000601979	143.838	153.198	125.5	203.055	262.527	121.066	306.578	221.023	405.654	131.076	135.308	180.186	108.815	70.3018	101.131	81.4274	124.565	92.0796	chr5H:604590982-604592669	Zinc finger protein 1	GO:0046872	PF13912	IPR007087, IPR015880
HORVU0Hr1G021640.3	119.874	1.14452	0.26019	4.3988	1.08852e-05	0.000147461	101.841	131.972	113.039	83.8705	95.4645	87.8974	218.743	231.115	317.892	10.4481	16.0233	14.1015	144.132	258.838	184.026	44.8224	36.7307	66.7753	chrUn:113018426-113023160	hemoglobin 3	GO:0019825, GO:0020037	PF01152	IPR001486, IPR009050, IPR012292
HORVU4Hr1G017430.7	394.376	1.14647	0.354128	3.23744	0.00120607	0.0082681	322.323	339.619	296.394	324.446	486.272	92.8727	624.98	802.344	694.293	215.611	256.372	249.127	569.846	870.784	603.472	144.926	110.192	94.8912	chr4H:76589365-76591691	NAC domain protein,	GO:0003677, GO:0006355	PF02365	IPR003441
HORVU1Hr1G053160.5	36.0901	1.14711	0.330387	3.472	0.000516589	0.00406998	71.394	36.9151	56.9645	0	0	0	108.105	138.266	118.966	1.89965	0	0	39.1351	39.1453	32.3288	2.98816	0	3.51449	chr1H:393380762-393382591	Divalent ion symporter	GO:0016021, GO:0055085	PF03600	IPR004680
HORVU2Hr1G089330.2	60.9192	1.14972	0.229458	5.01058	5.42656e-07	1.00347e-05	33.5972	36.9151	32.0425	39.7281	53.6988	44.7779	78.5447	75.6928	73.1348	75.9861	78.336	94.0101	63.9525	49.5308	61.3419	66.4866	67.0734	71.6956	chr2H:638366580-638375996	Protein root UVB sensitive 2, chloroplastic	none	PF04884	IPR006968
HORVU5Hr1G070810.1	120.477	1.15088	0.346109	3.32519	0.000883575	0.00636545	47.246	64.6015	56.0744	97.1132	41.7657	184.087	124.151	132.21	117.016	125.377	182.487	190.37	81.1338	75.894	89.526	159.12	221.183	179.239	chr5H:530292675-530296053	O-fucosyltransferase family protein	none	PF10250	IPR019378, IPR024709
HORVU2Hr1G099030.4	84.7656	1.15467	0.237042	4.87114	1.10954e-06	1.90751e-05	56.6952	56.2956	40.9432	46.3495	64.1402	64.6792	86.9904	122.118	133.593	124.427	101.481	104.978	78.2702	94.2683	69.6314	81.4274	104.603	94.8912	chr2H:686071663-686073381	F-box family protein	GO:0005515	PF00646	IPR001810
HORVU5Hr1G067890.2	88.8457	1.15479	0.216134	5.34292	9.14598e-08	2.05252e-06	73.4938	71.0616	57.8546	57.385	52.2071	74.6299	116.55	168.543	165.772	68.3875	79.2262	81.4754	106.906	129.419	113.565	61.2573	51.9021	69.5869	chr5H:514833517-514835737	phosphatidylinositol-4-phosphate 5-kinase 1	none	PF02493	IPR003409
HORVU5Hr1G060060.2	183.432	1.15717	0.226335	5.11268	3.17627e-07	6.30949e-06	113.39	148.583	114.819	57.385	71.5984	135.992	260.971	287.633	292.539	238.406	311.564	264.795	176.585	198.123	173.249	132.226	186.847	137.065	chr5H:469823859-469827314	Enhanced disease susceptibility 1	GO:0006629	PF01764	IPR002921, IPR029058
HORVU6Hr1G074220.1	101.31	1.15728	0.183568	6.30435	2.89406e-10	1.07728e-08	97.6418	123.666	104.138	39.7281	28.341	43.1195	211.986	253.319	262.31	59.839	76.5557	75.2081	122.178	109.447	111.908	40.3402	34.3352	29.5217	chr6H:513108807-513120164	RNA-dependent RNA polymerase 1	GO:0000166, GO:0003676, GO:0003968	PF05183	IPR000504, IPR007855, IPR012677
HORVU4Hr1G015770.3	156.163	1.15754	0.215658	5.3675	7.98346e-08	1.83052e-06	129.139	139.355	153.982	92.6989	59.6653	86.239	336.138	329.012	277.912	148.173	174.476	181.753	152.722	123.028	156.671	62.7514	122.169	85.0506	chr4H:63114668-63121804	receptor kinase 2	GO:0004672, GO:0005524, GO:0006468, GO:0043531	PF00069, PF00931	IPR000719, IPR002182, IPR002290, IPR008271, IPR011009, IPR013320, IPR017441, IPR032675
HORVU1Hr1G001910.2	191.108	1.15786	0.194018	5.96776	2.40526e-09	7.54598e-08	129.139	172.578	157.542	136.841	122.314	207.305	360.63	293.688	371.525	151.972	210.973	168.435	162.268	162.972	187.342	144.926	141.333	158.152	chr1H:4160998-4164850	Ras-related protein Rab-1A	GO:0003924, GO:0005525, GO:0005622, GO:0006886, GO:0006913, GO:0007165, GO:0007264, GO:0015031, GO:0016020	PF00071	IPR001806, IPR002041, IPR003578, IPR003579, IPR005225, IPR020849, IPR024156, IPR027417
HORVU3Hr1G086210.8	189.124	1.16033	0.251964	4.60515	4.12166e-06	6.30493e-05	125.989	103.362	112.149	273.683	241.645	145.943	224.655	198.82	339.345	230.808	336.489	336.086	108.815	124.626	111.908	152.396	110.991	126.522	chr3H:616216740-616219702	GRAS family transcription factor	none	PF03514	IPR005202
HORVU7Hr1G106480.4	287.773	1.16289	0.262526	4.42961	9.44033e-06	0.000131107	275.077	271.326	228.748	97.1132	67.1235	194.038	486.471	603.524	645.536	121.578	181.597	206.039	445.759	482.526	489.906	119.526	144.527	119.493	chr7H:619955508-619960319	NAC domain containing protein 1	GO:0003677, GO:0006355	PF02365	IPR003441
HORVU6Hr1G027910.22	78.4441	1.16645	0.325895	3.57923	0.000344606	0.00291441	55.6453	46.1439	50.734	19.8641	20.8829	54.7286	108.949	119.09	114.09	98.7819	141.539	137.881	100.224	53.5252	72.1182	46.3165	87.8343	83.6448	chr6H:110344122-110349072	Testis-expressed sequence 2 protein	none	none	IPR011993
HORVU4Hr1G088720.10	125.858	1.16694	0.221646	5.26486	1.40293e-07	3.03104e-06	116.54	109.822	87.2269	39.7281	44.749	49.7532	233.945	195.792	273.036	81.685	101.481	113.596	219.538	139.805	193.973	74.704	102.207	87.8622	chr4H:640726975-640730280	Palmitoyl-protein thioesterase 1	GO:0098599	PF02089	IPR002472, IPR029058
HORVU7Hr1G118090.4	86.4508	1.16862	0.309599	3.77463	0.000160246	0.00150528	62.9947	69.2158	34.7128	132.427	232.695	102.823	96.2806	135.238	143.344	40.8425	56.9717	47.7885	59.1799	66.3074	56.3682	66.4866	81.4463	70.9927	chr7H:646600924-646607104	HXXXD-type acyl-transferase family protein	GO:0016747	PF02458	IPR003480, IPR023213
HORVU1Hr1G071150.2	223.874	1.16917	0.189222	6.17885	6.45695e-10	2.2293e-08	152.237	201.187	204.716	147.877	150.655	177.453	467.046	395.621	393.953	210.861	289.309	221.707	195.676	186.939	280.183	118.779	123.766	111.761	chr1H:492206426-492209203	Mitochondrial import inner membrane translocase subunit tim50	GO:0016791	PF03031	IPR004274, IPR011948, IPR023214
HORVU5Hr1G081620.1	432.127	1.17123	0.271762	4.30977	1.63425e-05	0.000208963	174.285	144.892	149.532	238.369	431.082	331.688	367.387	404.704	282.788	769.359	982.761	899.363	293.036	283.604	253.657	335.421	824.844	611.521	chr5H:565156283-565160153	Two-component response regulator-like PRR95	GO:0000160, GO:0005515	PF00072, PF06203	IPR001789, IPR010402, IPR011006
HORVU7Hr1G025620.5	328.88	1.17187	0.228547	5.12747	2.93669e-07	5.86135e-06	217.332	313.778	276.812	123.599	150.655	260.375	586.13	613.617	622.133	313.443	406.813	437.147	347.444	282.006	330.749	166.59	254.719	216.492	chr7H:42684558-42690645	Class E vacuolar protein-sorting machinery protein hse1	GO:0005622, GO:0006886	PF00790, PF03127	IPR002014, IPR004152, IPR008942, IPR018205
HORVU5Hr1G012890.1	356.447	1.17281	0.239369	4.8996	9.60322e-07	1.67433e-05	298.175	390.377	295.503	81.6633	111.872	77.9468	597.109	717.568	904.921	226.059	302.662	210.739	520.211	703.018	609.274	149.408	78.2523	141.282	chr5H:39803593-39805794	Epoxide hydrolase 4	GO:0003824	PF00561	IPR000073, IPR000639, IPR029058
HORVU2Hr1G118320.7	414.422	1.17293	0.202618	5.78889	7.0853e-09	2.02851e-07	217.332	199.342	195.816	258.233	295.343	484.265	458.6	468.286	453.436	557.548	868.818	720.744	265.355	274.017	296.762	441.501	538.184	466.021	chr2H:742201795-742204374	Phosphatidylinositol 3- and 4-kinase family protein	GO:0016773	PF00454	IPR000403
HORVU1Hr1G037250.2	107.744	1.1755	0.271216	4.33419	1.46298e-05	0.000189802	104.991	76.5989	109.479	39.7281	22.3745	46.4364	195.94	209.921	251.584	36.0934	67.6538	83.0423	209.039	186.14	210.552	26.8934	38.3277	24.6014	chr1H:253433232-253490291	ABC transporter family protein	GO:0005524, GO:0016887	PF00005	IPR003439, IPR003593, IPR017871, IPR027417
HORVU2Hr1G099200.2	339.837	1.17639	0.176782	6.65445	2.8437e-11	1.26529e-09	165.886	179.961	175.344	244.99	213.303	293.544	337.827	373.418	468.062	468.264	599.093	586.78	224.311	258.838	263.604	363.809	495.864	404.166	chr2H:687067348-687073093	methyl-CPG-binding domain protein 13	GO:0003677, GO:0005634	PF01429	IPR001739, IPR016177
HORVU5Hr1G006320.1	239.081	1.17678	0.230758	5.09964	3.40308e-07	6.67151e-06	410.515	380.226	311.525	41.9352	29.8327	18.2429	768.556	789.224	933.2	18.0467	8.90182	9.40101	171.813	185.341	184.855	5.97632	11.9774	23.8985	chr5H:10955205-10956629	Cathepsin B-like cysteine proteinase 1	GO:0006508, GO:0008234	PF00112, PF08246	IPR000668, IPR013201, IPR025661
HORVU5Hr1G119180.1	424.994	1.17872	0.246921	4.77367	1.80896e-06	2.96871e-05	160.636	206.725	177.124	392.867	547.429	414.61	240.702	531.868	462.212	577.494	735.29	647.886	234.811	273.218	198.947	514.711	639.593	693.76	chr5H:655031274-655036902	tolB protein-related	none	PF07676	IPR011042, IPR011659
HORVU1Hr1G018710.2	348.622	1.18123	0.257544	4.58653	4.50673e-06	6.81932e-05	135.439	110.745	76.5461	465.702	471.356	422.903	189.183	268.457	273.036	555.648	879.5	755.998	230.038	277.213	248.683	202.448	389.665	322.63	chr1H:69603730-69607758	Carboxypeptidase Y homolog A	GO:0004185, GO:0006508	PF00450	IPR001563, IPR018202, IPR029058
HORVU2Hr1G027040.1	733.428	1.18127	0.190168	6.21171	5.24117e-10	1.84604e-08	132.289	173.501	154.872	1328.68	1555.77	1610.35	367.387	337.085	341.296	836.797	1375.33	1169.64	185.176	134.213	173.249	1019.71	1257.63	1048.72	chr2H:88323133-88327200	pyruvate dehydrogenase kinase	GO:0016310, GO:0016772	PF02518, PF10436	IPR003594, IPR004358, IPR005467, IPR018955
HORVU7Hr1G093120.4	142.497	1.18144	0.271208	4.3562	1.32337e-05	0.000174208	54.5954	77.5217	71.2056	110.356	129.772	131.017	127.53	197.811	137.493	174.768	302.662	144.149	119.314	140.604	145.894	147.167	178.064	175.022	chr7H:569837554-569841225	PLATZ transcription factor family protein	none	PF04640	IPR006734
HORVU7Hr1G039890.3	198.036	1.18621	0.278821	4.25438	2.09629e-05	0.000260723	251.979	206.725	202.936	94.906	80.5482	87.8974	438.33	398.649	667.964	90.2335	124.625	218.574	162.268	154.185	178.223	50.0517	80.6478	75.9129	chr7H:106487403-106492468	matrix metalloproteinase	GO:0004222, GO:0006508, GO:0008237, GO:0008270, GO:0031012	PF00413, PF01471	IPR001818, IPR002477, IPR006026, IPR021190, IPR024079
HORVU1Hr1G015560.2	377.697	1.18864	0.209398	5.67647	1.37503e-08	3.65229e-07	131.239	156.889	130.84	185.398	205.845	303.495	309.112	312.864	333.495	669.627	1041.51	1034.89	181.358	166.168	177.394	395.931	549.363	513.115	chr1H:46501763-46504394	Acetylornithine aminotransferase	GO:0003824, GO:0006525, GO:0008483, GO:0030170	PF00202	IPR004636, IPR005814, IPR015421, IPR015422, IPR015424
HORVU5Hr1G041930.10	194.485	1.18865	0.202208	5.87834	4.14391e-09	1.25135e-07	83.9929	105.208	125.5	110.356	168.555	177.453	217.054	290.661	212.578	184.266	196.73	166.085	284.446	270.822	237.078	235.318	242.742	191.891	chr5H:318634820-318639316	calmodulin-binding family protein	GO:0005515	none	IPR000048
HORVU7Hr1G042410.6	515.1	1.18922	0.300453	3.9581	7.55468e-05	0.000794796	305.524	303.627	367.599	194.226	164.08	452.755	738.152	678.208	811.308	570.846	845.673	861.759	545.028	361.096	496.538	392.943	670.734	511.71	chr7H:122925376-122932731	autophagy 2	none	PF12624	IPR026854
HORVU6Hr1G089540.2	595.678	1.19206	0.35402	3.36721	0.000759317	0.00562694	22.0481	16.6118	26.7021	946.853	1254.46	1068.04	36.3164	80.739	33.1544	898.536	1465.24	1384.3	76.3612	108.648	130.973	829.215	1372.61	971.405	chr6H:570019114-570020991	Sugar transporter SWEET	GO:0016021	PF03083	IPR004316
HORVU1Hr1G045690.4	31.082	1.19222	0.363863	3.27657	0.00105075	0.00736966	13.6489	25.8406	18.6915	28.6925	38.7825	23.2182	42.2284	57.5266	34.1296	32.2941	22.2546	45.4382	43.9077	43.1397	37.3025	14.9408	19.1638	18.2753	chr1H:332415030-332417109	Benzyl alcohol O-benzoyltransferase	GO:0016747	PF02458	IPR003480, IPR023213
HORVU3Hr1G090920.1	280.853	1.19317	0.289806	4.11712	3.8364e-05	0.000442728	88.1926	125.511	105.028	463.495	472.848	225.548	175.67	250.291	304.241	348.586	581.289	430.096	146.995	196.526	159.157	275.658	397.65	308.572	chr3H:633599412-633601769	NAC domain protein,	GO:0003677, GO:0006355	PF02365	IPR003441
HORVU6Hr1G092750.1	90.4707	1.19381	0.315109	3.78857	0.000151515	0.00143549	50.3958	49.8354	49.844	112.563	114.856	131.017	63.3425	181.663	99.4633	63.6384	70.3244	65.8071	38.1806	51.9275	68.8024	139.697	154.109	123.007	chr6H:578137036-578139294	C2H2-like zinc finger protein	GO:0046872	PF13912	IPR007087, IPR015880
HORVU7Hr1G024350.1	276.23	1.19461	0.218951	5.45607	4.86786e-08	1.15927e-06	346.471	370.997	351.578	11.0356	8.9498	21.5597	706.903	749.864	990.732	26.5951	45.3993	51.7056	339.807	370.682	487.42	38.099	31.1412	23.1956	chr7H:39115705-39126858	Long-chain-fatty-acid--CoA ligase 1	GO:0003824, GO:0008152	PF00501	IPR000873, IPR020845
HORVU3Hr1G021310.1	32.9767	1.19462	0.332078	3.59741	0.000321405	0.00274031	19.9483	12.9203	31.1525	8.82847	20.8829	16.5844	40.5392	47.4342	59.4829	40.8425	42.7287	48.5719	37.2261	32.7543	32.3288	36.605	35.9322	28.8188	chr3H:68834975-68838887	TSL-kinase interacting protein 1	none	none	none
HORVU3Hr1G041160.4	170.522	1.19469	0.326315	3.66116	0.000251079	0.00222113	19.9483	30.455	24.922	271.475	272.969	371.491	43.9175	55.5081	74.1099	251.704	340.05	360.372	82.0883	56.7208	49.7367	167.337	327.382	269.21	chr3H:256194584-256226902	Protein translocase subunit SecA	GO:0016020, GO:0017038	PF07516	IPR011116, IPR014018, IPR027417
HORVU7Hr1G099390.7	43.2728	1.19682	0.365372	3.27561	0.00105433	0.00738738	24.148	12.9203	20.4716	19.8641	19.3912	16.5844	28.7153	53.4896	49.7316	54.1401	71.2146	88.5262	40.0896	50.3297	66.3156	42.5813	66.2749	54.1231	chr7H:600547081-600551069	receptor kinase 1	GO:0004672, GO:0005524, GO:0006468	PF00069	IPR000719, IPR002290, IPR008271, IPR011009, IPR013320, IPR017441
HORVU4Hr1G018440.1	33.6245	1.19716	0.328687	3.64224	0.000270279	0.00236502	39.8966	36.9151	32.9326	22.0712	8.9498	16.5844	75.1665	78.7206	97.513	18.0467	13.3527	10.9678	43.9077	28.7598	41.4472	20.1701	7.18644	12.6522	chr4H:84583221-84601745	protein tyrosine phosphatase 1	GO:0004725, GO:0006470, GO:0016311, GO:0016791	PF00102	IPR000242, IPR000387, IPR003595, IPR029021
HORVU1Hr1G016870.1	85.5411	1.19842	0.280463	4.273	1.92856e-05	0.000241583	81.8931	104.285	64.9752	0	1.49163	0	184.116	176.617	215.504	6.64878	6.23127	0.783418	213.811	189.336	250.341	21.6642	7.98493	14.058	chr1H:56454577-56456069	Peroxidase superfamily protein	GO:0004601, GO:0006979, GO:0020037, GO:0055114	PF00141	IPR000823, IPR002016, IPR010255, IPR019793, IPR019794
HORVU7Hr1G116880.4	160.169	1.20282	0.276418	4.35145	1.35239e-05	0.00017736	76.6436	92.2878	113.929	169.948	88.0063	131.017	226.344	160.469	265.235	148.173	226.106	254.611	213.811	132.615	179.881	133.72	143.729	126.522	chr7H:644288391-644294274	Protein of unknown function (DUF668)	none	PF05003, PF11961	IPR007700, IPR021864
HORVU3Hr1G002900.2	29.8135	1.20606	0.354577	3.40142	0.000670363	0.00507727	13.6489	16.6118	22.2518	37.521	16.408	19.9013	32.0935	45.4157	44.856	26.5951	33.8269	45.4382	45.8167	47.1342	44.763	14.9408	16.7684	12.6522	chr3H:7530342-7538664	receptor kinase 2	GO:0004672, GO:0005524, GO:0006468	PF00069, PF01657	IPR000719, IPR002290, IPR002902, IPR008271, IPR011009, IPR013320, IPR017441
HORVU3Hr1G084470.1	44.2989	1.20778	0.318624	3.79061	0.000150277	0.00142698	30.4474	23.9948	25.812	24.2783	29.8327	53.0701	66.7208	55.5081	62.4083	54.1401	75.6655	57.9729	33.408	25.5643	46.4209	33.6168	47.9096	50.6086	chr3H:607939786-607940801	DNA excision repair protein ERCC-8	GO:0005515	PF00400	IPR001680, IPR015943, IPR017986, IPR019775
HORVU3Hr1G054070.22	176.831	1.20898	0.273319	4.42333	9.71914e-06	0.000134268	111.291	116.283	126.39	121.391	79.0565	175.795	259.282	313.873	245.733	198.514	228.777	220.924	177.54	91.8717	155.013	145.673	241.943	173.616	chr3H:398454157-398459469	Ubiquitin-like modifier-activating enzyme ATG7	GO:0008641	PF00899	IPR000594, IPR016040
HORVU4Hr1G068710.2	300.522	1.20964	0.27871	4.34014	1.42394e-05	0.000185236	258.278	230.719	265.241	81.6633	122.314	200.671	528.699	542.97	672.84	300.145	462.004	376.04	373.215	224.486	269.407	110.562	194.034	196.108	chr4H:566805768-566810877	Leucine-rich repeat family protein	GO:0005515	PF13855	IPR001611, IPR003591, IPR032675
HORVU2Hr1G038940.2	250.415	1.20984	0.370969	3.2613	0.00110901	0.00771632	37.7968	68.293	44.5035	61.7993	44.749	152.577	103.037	126.155	119.941	874.79	1117.18	1119.5	9.54515	6.39107	9.11839	121.768	214.795	275.536	chr2H:185335712-185338937	Photosystem II 10 kDa polypeptide, chloroplastic	GO:0009523, GO:0009654, GO:0015979, GO:0042651	PF04725	IPR006814
HORVU3Hr1G019590.2	149.503	1.21138	0.246486	4.91459	8.89694e-07	1.56815e-05	140.688	153.198	119.269	37.521	73.09	74.6299	249.147	377.455	330.569	129.176	186.938	130.831	129.814	181.347	157.5	54.5339	89.4312	75.9129	chr3H:55915161-55917096	myb domain protein 37	GO:0003677	PF00249	IPR001005, IPR009057, IPR017930
HORVU3Hr1G049640.10	344.212	1.21159	0.265036	4.57143	4.84415e-06	7.26172e-05	103.941	103.362	126.39	648.892	539.971	557.236	259.282	234.143	279.862	208.962	330.258	513.922	295.9	258.04	323.288	375.014	603.661	433.688	chr3H:350511804-350515241	calmodulin-binding family protein	GO:0005515	none	IPR000048
HORVU5Hr1G040210.3	46.7524	1.21216	0.323442	3.74768	0.000178479	0.00165284	36.7469	59.9871	47.1737	4.41423	7.45816	14.926	135.975	112.025	85.8115	33.2439	48.0698	24.2859	58.2254	67.1063	63.8288	19.423	8.78343	14.058	chr5H:296725100-296734788	HVA22-like protein J	none	PF03134	IPR004345
HORVU0Hr1G026480.4	215.005	1.21255	0.361382	3.35531	0.000792759	0.00582572	36.7469	136.586	169.113	64.0064	79.0565	91.2143	262.66	259.374	274.012	154.822	161.123	190.37	449.577	519.275	562.025	221.124	129.356	109.652	chrUn:139122651-139126086	Phospholipid-transporting ATPase 10	GO:0000166, GO:0000287, GO:0004012, GO:0005524, GO:0015914, GO:0016021, GO:0046872	PF00122, PF13246, PF16209	IPR001757, IPR006539, IPR008250, IPR018303, IPR023214, IPR023299, IPR032631
HORVU3Hr1G081300.1	175.001	1.21545	0.221778	5.48047	4.24198e-08	1.02301e-06	169.036	154.121	143.301	119.184	134.247	159.21	265.194	377.455	440.759	101.631	134.417	88.5262	155.586	167.766	219.67	90.3919	120.572	108.949	chr3H:594390155-594392901	U-box domain-containing protein 16	GO:0004842, GO:0005488, GO:0005515, GO:0016567	PF00514, PF04564	IPR000225, IPR003613, IPR011989, IPR013083, IPR016024
HORVU4Hr1G057330.1	219.394	1.21613	0.247381	4.91603	8.83186e-07	1.56062e-05	53.5455	85.8276	67.6454	264.854	317.718	371.491	177.359	186.709	117.991	306.794	348.951	411.294	129.814	103.855	106.105	234.571	378.486	286.079	chr4H:481896442-481910283	Pentatricopeptide repeat-containing protein	GO:0005515	PF01535, PF13041, PF13812	IPR002885, IPR011990
HORVU2Hr1G093400.1	145.263	1.21621	0.238314	5.10342	3.33576e-07	6.58263e-06	43.0464	32.3007	29.3723	229.54	187.946	265.351	81.0784	74.6836	85.8115	202.313	290.199	260.095	53.4528	39.9442	54.7104	212.906	243.54	228.442	chr2H:658229065-658233344	Domain of unknown function (DUF3598)	none	none	IPR011038
HORVU5Hr1G124650.12	161.461	1.21716	0.22015	5.5288	3.2242e-08	7.97751e-07	161.686	109.822	153.092	30.8996	25.3578	29.8519	295.598	336.076	354.947	70.2871	60.5324	90.093	401.851	301.179	356.446	56.028	42.3201	30.2246	chr5H:666974164-667022334	ABC transporter G family member 48	GO:0005524, GO:0016020, GO:0016887	PF00005, PF01061, PF08370	IPR003439, IPR003593, IPR013525, IPR013581, IPR027417
HORVU2Hr1G017300.3	156.291	1.21776	0.362652	3.35793	0.000785286	0.00578665	65.0945	71.9845	63.195	165.534	147.672	306.812	120.773	180.654	164.797	274.5	263.494	320.418	49.6348	41.542	116.881	97.1152	191.638	171.507	chr2H:40313682-40315533	thioredoxin F2	GO:0045454	PF00085	IPR012336, IPR013766
HORVU3Hr1G117890.7	383.701	1.21894	0.246674	4.94149	7.75265e-07	1.39461e-05	259.328	182.73	213.617	258.233	292.36	412.952	441.709	499.573	584.103	407.475	694.342	663.555	342.671	246.056	323.288	296.575	464.723	323.333	chr3H:699560496-699569207	Receptor-like protein kinase	GO:0004672, GO:0005515, GO:0005524, GO:0006468	PF07714, PF08263, PF13855	IPR000719, IPR001245, IPR001611, IPR002290, IPR003591, IPR008271, IPR011009, IPR013210, IPR013320, IPR017441, IPR032675
HORVU1Hr1G017500.3	23.34	1.2198	0.336532	3.62461	0.000289402	0.00250827	18.8984	18.4576	12.461	13.2427	5.96653	13.2675	37.161	38.351	39.9803	17.0969	16.0233	18.802	36.2716	41.542	41.4472	17.929	19.1638	14.058	chr1H:59581716-59584089	Protein kinase superfamily protein	GO:0004672, GO:0005524, GO:0006468	PF00069	IPR000719, IPR002290, IPR011009, IPR013320, IPR017441
HORVU1Hr1G037150.2	23.34	1.2198	0.336532	3.62461	0.000289402	0.00250827	18.8984	18.4576	12.461	13.2427	5.96653	13.2675	37.161	38.351	39.9803	17.0969	16.0233	18.802	36.2716	41.542	41.4472	17.929	19.1638	14.058	chr1H:252849715-252852088	Protein kinase superfamily protein	GO:0004672, GO:0005524, GO:0006468	PF00069	IPR000719, IPR002290, IPR011009, IPR013320, IPR017441
HORVU7Hr1G045410.14	910.03	1.21994	0.178718	6.82605	8.72833e-12	4.22447e-10	648.845	618.328	715.617	651.1	554.887	787.76	1559.92	1474.5	1584.59	789.306	870.598	1140.66	1046.15	703.817	871.221	686.53	912.678	764.05	chr7H:143893461-143915252	Proteasome activator complex subunit 4	GO:0005488	PF11919, PF16507	IPR011989, IPR016024, IPR021843, IPR032430
HORVU3Hr1G034210.1	278.15	1.22437	0.190329	6.43293	1.2517e-10	4.99654e-09	106.041	107.977	121.94	408.317	350.534	431.195	235.634	284.605	266.211	282.098	362.304	412.078	167.995	106.252	145.065	402.655	443.962	371.833	chr3H:184991187-185000267	HAD-superfamily hydrolase, subfamily IG, 5'-nucleotidase	none	PF05761	IPR008380, IPR023214
HORVU5Hr1G063500.1	42.9728	1.22577	0.326255	3.75711	0.000171888	0.00159887	32.5473	29.5321	26.7021	15.4498	16.408	46.4364	62.498	76.7021	68.2591	51.2906	73.8851	56.4061	39.1351	23.1676	29.0131	34.3638	43.9171	47.797	chr5H:492844141-492857176	glutamate receptor 2.8	GO:0004930, GO:0004970, GO:0007186, GO:0016020, GO:0016021	PF00060, PF00497, PF01094	IPR000337, IPR001320, IPR001638, IPR001828, IPR017103, IPR028082
HORVU3Hr1G107350.6	97.7116	1.22594	0.262787	4.66513	3.08421e-06	4.838e-05	116.54	115.36	112.149	0	2.98327	0	249.992	320.938	234.031	9.49826	9.792	2.35025	149.859	194.928	228.789	5.97632	0	5.62318	chr3H:672958286-672960915	Glutathione S-transferase family protein	none	PF00043	IPR004046, IPR010987
HORVU3Hr1G036380.2	55.2239	1.22735	0.308979	3.97227	7.1192e-05	0.000758115	35.697	35.9922	56.0744	64.0064	40.2741	43.1195	113.172	63.582	122.866	27.545	36.4975	43.8714	84.9518	67.1063	65.4866	26.8934	30.3427	36.5507	chr3H:205572182-205576716	NAC domain protein,	GO:0003677, GO:0006355	PF02365	IPR003441
HORVU3Hr1G072260.1	496.685	1.22753	0.300078	4.09069	4.301e-05	0.000488808	236.23	277.786	224.298	269.268	220.762	631.866	479.714	590.404	659.188	704.771	1054.87	992.59	284.446	278.811	281.841	440.007	737.808	575.673	chr3H:544451421-544456667	vascular plant one zinc finger protein	none	none	none
HORVU7Hr1G078170.32	34.2254	1.22785	0.328279	3.74027	0.000183825	0.00169486	22.0481	20.3033	22.2518	55.1779	25.3578	33.1688	41.3838	63.582	46.8062	37.0432	40.0582	32.1201	28.6355	21.5699	25.6973	29.1346	29.5442	42.1739	chr7H:459153865-459165088	Protein kinase superfamily protein	GO:0004672, GO:0005524, GO:0006468, GO:0008152, GO:0016597	PF01842, PF07714	IPR000719, IPR001245, IPR002290, IPR002912, IPR008271, IPR011009
HORVU3Hr1G017270.1	27.1802	1.22871	0.357782	3.43425	0.000594205	0.00460083	40.9466	31.3778	32.0425	0	0	0	61.6534	100.924	81.9109	0	0	0	43.9077	57.5197	38.9604	0	0	0	chr3H:43597427-43598150	Embryogenesis transmembrane protein	none	PF13962	IPR026961
HORVU3Hr1G010030.10	108.097	1.22995	0.307749	3.99659	6.42627e-05	0.000694202	35.697	51.6812	29.3723	94.906	92.4812	167.503	97.1252	90.8314	85.8115	171.919	214.534	260.095	46.7712	31.1565	43.1051	103.092	182.056	147.609	chr3H:21037903-21040179	Repressor of RNA polymerase III transcription	GO:0016480	PF09174	IPR015257
HORVU6Hr1G063560.1	5351.19	1.23307	0.115379	10.6871	1.16946e-26	3.06355e-24	5593.93	4914.32	4660.41	2560.26	3053.37	2620.34	11351	12176.5	12125.7	3377.58	3557.17	3398.47	5918.95	6106.67	5548.96	3499.88	3258.65	2599.32	chr6H:428606082-428608763	S-adenosylmethionine synthase 2	GO:0004478, GO:0005524, GO:0006556	PF00438, PF02772, PF02773	IPR002133, IPR022628, IPR022629, IPR022630, IPR022631, IPR022636
HORVU6Hr1G063570.1	5351.19	1.23307	0.115379	10.6871	1.16946e-26	3.06355e-24	5593.93	4914.32	4660.41	2560.26	3053.37	2620.34	11351	12176.5	12125.7	3377.58	3557.17	3398.47	5918.95	6106.67	5548.96	3499.88	3258.65	2599.32	chr6H:428614438-428616832	S-adenosylmethionine synthase 2	GO:0004478, GO:0005524, GO:0006556	PF00438, PF02772, PF02773	IPR002133, IPR022628, IPR022629, IPR022630, IPR022631, IPR022636
HORVU3Hr1G096580.5	55.0871	1.23334	0.298663	4.12954	3.63492e-05	0.000422502	20.9982	35.0694	39.1631	26.4854	25.3578	56.387	62.498	73.6744	89.712	76.9359	88.128	75.2081	41.0442	49.5308	45.592	50.0517	71.0659	64.6666	chr3H:653570405-653574588	Unconventional prefoldin RPB5 interactor	none	PF02996	IPR004127, IPR009053
HORVU3Hr1G111710.2	181.616	1.23525	0.269521	4.58314	4.58047e-06	6.91591e-05	122.84	141.2	141.521	83.8705	62.6486	131.017	332.759	328.002	294.489	154.822	267.055	254.611	204.266	154.185	205.578	94.8741	177.265	118.087	chr3H:684368254-684371945	Alkaline phytoceramidase (aPHC)	GO:0006672, GO:0016021, GO:0016811	PF05875	IPR008901
HORVU1Hr1G011370.2	107.091	1.23605	0.29171	4.23725	2.2627e-05	0.000277631	40.9466	58.1413	34.7128	86.0776	52.2071	53.0701	86.1458	96.8868	132.618	171.919	215.424	208.389	80.1793	76.6929	70.4603	100.85	195.631	167.29	chr1H:27435417-27438060	F-box family protein	GO:0005515	none	IPR001810, IPR006553, IPR032675
HORVU7Hr1G041570.11	180.657	1.23703	0.274886	4.50015	6.7907e-06	9.83502e-05	90.2924	145.815	106.808	116.977	71.5984	170.819	222.966	312.864	274.012	89.2837	130.857	159.817	379.897	365.889	316.657	97.8623	86.2373	113.167	chr7H:115782557-115786210	alpha/beta-Hydrolases superfamily protein	GO:0006629, GO:0016042	PF01764, PF03893	IPR002921, IPR005592, IPR029058
HORVU4Hr1G069450.1	242.335	1.23972	0.223113	5.55645	2.75313e-08	6.87691e-07	91.3423	119.974	121.05	203.055	158.113	301.836	267.728	254.328	264.26	340.038	526.988	460.65	145.086	134.213	168.276	239.8	289.055	276.239	chr4H:570785881-570787679	RING/U-box superfamily protein	GO:0005515, GO:0008270	PF13639	IPR001841, IPR013083
HORVU1Hr1G072780.1	576.605	1.24296	0.184559	6.73475	1.64214e-11	7.63067e-10	237.28	211.339	236.759	278.097	238.661	275.301	648.628	482.416	489.515	467.314	411.264	590.697	1238.01	968.248	1138.97	997.299	693.092	775.999	chr1H:498975383-498982941	Gamma-glutamyl phosphate reductase	GO:0003824, GO:0004349, GO:0004350, GO:0005737, GO:0006561, GO:0008152, GO:0016491, GO:0016620, GO:0055114	PF00171, PF00696	IPR000965, IPR001048, IPR001057, IPR005715, IPR005766, IPR015590, IPR016161, IPR016162, IPR016163, IPR019797
HORVU2Hr1G101090.6	304.872	1.24446	0.222214	5.60026	2.14033e-08	5.45016e-07	387.417	408.835	330.216	75.042	119.331	94.5312	763.489	955.748	949.777	147.223	220.765	168.435	178.494	262.034	218.841	56.7751	96.6177	54.1231	chr2H:692672752-692676112	Leucine-rich repeat (LRR) family protein	GO:0005515	PF00560, PF13855	IPR001611, IPR003591, IPR032675
HORVU2Hr1G114660.3	269.493	1.24452	0.212499	5.85661	4.72411e-09	1.40033e-07	223.631	191.036	228.748	119.184	85.0231	101.165	612.311	469.296	441.734	258.353	287.529	343.92	371.306	218.894	371.367	187.507	155.706	184.159	chr2H:732701249-732707643	NEDD8 ultimate buster 1	GO:0005515	none	IPR000626, IPR009060, IPR015940, IPR029071
HORVU1Hr1G025940.1	187.517	1.24929	0.308413	4.05071	5.10617e-05	0.000568899	102.891	106.131	109.479	172.155	158.113	278.618	147.799	318.919	291.564	299.195	210.083	271.062	182.312	175.755	140.921	87.4037	137.341	185.565	chr1H:128736526-128737325	unknown protein; BEST Arabidopsis thaliana protein match is: unknown protein .	none	none	none
HORVU7Hr1G099520.27	34.2613	1.24946	0.336938	3.70827	0.000208677	0.00188991	32.5473	50.7583	30.2624	13.2427	7.45816	9.95065	73.4773	91.8406	105.314	6.64878	8.90182	17.2352	50.5893	40.7431	49.7367	10.4586	5.58945	11.9493	chr7H:600888218-600892531	Leucine-rich repeat receptor-like protein kinase family protein	GO:0005515	PF08263, PF13855	IPR001611, IPR003591, IPR013210, IPR032675
HORVU3Hr1G028020.7	62.8496	1.2508	0.248813	5.02705	4.98078e-07	9.32818e-06	67.1943	65.5243	61.4149	0	1.49163	0	141.043	145.33	175.523	5.69896	9.792	7.05076	125.996	168.565	141.75	9.71152	2.39548	2.81159	chr3H:122857998-122859974	GDSL esterase/lipase	none	none	IPR013830
HORVU3Hr1G112520.2	527.593	1.25087	0.219268	5.70477	1.16498e-08	3.15026e-07	277.177	294.398	308.854	187.605	228.22	101.165	668.897	738.762	688.442	322.941	305.332	214.656	1075.74	1457.16	1257.51	515.458	378.486	475.862	chr3H:686557832-686560958	Serine decarboxylase 1	GO:0003824, GO:0016831, GO:0019752, GO:0030170	PF00282	IPR002129, IPR015421, IPR015424, IPR021115
HORVU3Hr1G063280.6	403.356	1.25113	0.216353	5.78282	7.34607e-09	2.09458e-07	78.7434	68.293	72.9858	871.811	1181.37	945.312	155.4	158.45	209.653	351.436	567.936	424.612	66.8161	59.1174	50.5656	618.549	753.778	625.579	chr3H:482927139-482930930	D-glycerate 3-kinase, chloroplastic	none	none	IPR027417
HORVU2Hr1G036870.15	144.792	1.25182	0.238729	5.24368	1.57409e-07	3.34303e-06	145.938	118.128	137.071	55.1779	59.6653	101.165	332.759	337.085	284.738	119.678	155.782	170.785	168.949	138.207	110.25	41.0872	74.2599	55.5289	chr2H:166779585-166791602	Major facilitator superfamily domain-containing protein 12	none	PF13347	IPR020846
HORVU5Hr1G105880.1	50.9527	1.25326	0.303326	4.13172	3.60062e-05	0.000418979	37.7968	40.6066	39.1631	26.4854	25.3578	46.4364	102.193	68.6282	109.215	31.3443	59.6422	54.8392	55.3619	54.3241	70.4603	25.3994	31.9397	37.9565	chr5H:622815795-622819591	Plant Tudor-like RNA-binding protein	none	PF03735	IPR005491
HORVU1Hr1G026750.1	59.4783	1.25412	0.279503	4.48697	7.22448e-06	0.000103986	30.4474	30.455	37.383	90.4918	50.7155	82.9221	79.3893	68.6282	86.7866	75.0363	58.752	55.6227	57.2709	36.7487	47.2499	68.7277	47.9096	66.0724	chr1H:136530041-136535375	MAR binding filament-like protein 1	none	none	none
HORVU4Hr1G055270.2	57.7396	1.25573	0.37185	3.37699	0.000732828	0.00548495	45.1462	55.3727	37.383	17.6569	13.4247	16.5844	103.037	84.776	141.394	27.545	37.3876	68.1573	112.633	102.257	101.96	14.1938	40.7232	19.6811	chr4H:463747534-463748726	Protein of unknown function, DUF538	none	PF04398	IPR007493
HORVU3Hr1G011990.4	421.591	1.25682	0.27858	4.51152	6.43649e-06	9.37384e-05	601.599	429.138	446.815	30.8996	41.7657	61.3623	915.511	1395.78	1218.91	48.4411	28.4858	44.6548	949.743	587.18	490.735	126.997	98.2147	72.3985	chr3H:26214170-26215369	germin-like protein 2	GO:0030145, GO:0045735	PF00190	IPR001929, IPR006045, IPR011051, IPR014710, IPR019780
HORVU7Hr1G051150.7	70.5861	1.26091	0.31682	3.97989	6.8947e-05	0.000739469	50.3958	70.1387	54.2943	46.3495	40.2741	44.7779	127.53	129.182	162.847	64.5882	89.0182	71.291	72.5432	59.9163	21.5526	53.7869	49.5066	62.5579	chr7H:190712127-190716103	AT-hook protein 1	GO:0003677	none	IPR017956
HORVU5Hr1G055850.2	128.278	1.26131	0.284517	4.43318	9.28535e-06	0.000129212	90.2924	122.743	71.2056	105.942	88.0063	89.5558	141.043	291.67	249.633	103.531	171.805	133.964	143.177	150.19	133.46	56.028	89.4312	77.3187	chr5H:437715478-437718968	sugar transporter 14	GO:0005215, GO:0016020, GO:0016021, GO:0022857, GO:0022891, GO:0055085	PF00083	IPR003663, IPR005828, IPR005829, IPR020846
HORVU5Hr1G061770.1	5316.08	1.26362	0.161421	7.82811	4.95276e-15	3.84426e-13	2383.3	2680.04	2208.27	3816.11	4722.51	4943.81	5050.51	6170.48	6238.88	8126.71	12390.4	9914.15	3735.02	4002.41	3857.91	4666.76	6003.87	4778.3	chr5H:481698792-481702884	Cathepsin B-like cysteine proteinase	GO:0006508, GO:0008234	PF00112, PF08246	IPR000169, IPR000668, IPR013201, IPR025660, IPR025661
[truncated: 825 more rows]

## Sheet: DEGs in roots - salinity
Table S2a. List of diffrentially expressed genes in roots under salinity stress
GENE ID	baseMean	log2FoldChange	lfcSE	stat	pvalue	padj	01_CR_1	02_CR_2	03_CR_3	04_CS_1	05_CS_2	06_CS_3	07_OR_1	08_OR_2	09_OR_3	10_OS_1	11_OS_2	12_OS_3	13_SR_1	14_SR_2	15_SR_3	16_SS_1	17_SS_2	18_SS_3	Chr_Pos	DESCRIPTION	GO	Prot_fam	Interpro
[truncated: 1,008 more rows]

## Sheet: DEGs in shoots - osmotic stress
Table S2d. List of diffrentially expressed genes in shoots under osmotic stress
[truncated: 2,668 more rows]

## Sheet: DEGs in shoots - salinity
Table S2d. List of diffrentially expressed genes in shoots under salinity stress
[truncated: 591 more rows]
